# Supplementary material for: Comparative modular analysis of gene expression in vertebrate organs
Source: BMC Genomics. 2012 Mar 29;13:124. doi: 10.1186/1471-2164-13-124 (PMC3359279; doi:10.1186/1471-2164-13-124)
Supplement: Additional file 1 — The list of co-modules obtained with the PPA run on data matched by orthologous genes. For every co-module we show number of genes, list of human and mouse organs assigned to the co-module, and the list of enriched GO categories for genes belonging to these co-modules. [file 1471-2164-13-124-S1.XLS]

## Sheet: table S1
Table S1: The list of co-modules obtained with the PPA based on orthologous genes and the enriched GO categories for genes belonging to these co-modules
Co-module1	(245 genes)
Human organs			Mouse organs
metanephros			metanephros
tongue			tongue
----			trachea
GO enrichment for all genes present in co-module 1
Human genes			Mouse genes
GO nr	Description	p-value	GO nr	Description	p-value
GO:0006814	sodium ion transport	0.004	GO:0019370	leukotriene biosynthetic process	0.014
GO:0019370	leukotriene biosynthetic process	0.01	GO:0051260	protein homooligomerization	0.018
GO:0042369	vitamin D catabolic process	0.024	GO:0018149	peptide cross-linking	0.018
GO:0014721	twitch skeletal muscle contraction	0.024	GO:0001503	ossification	0.022
GO:0043163	cell envelope organization	0.024	GO:0014721	twitch skeletal muscle contraction	0.024
GO:0055114	oxidation reduction	0.036	GO:0015698	inorganic anion transport	0.027
Co-module2	(524 genes)
Human organs			Mouse organs
amygdala			amygdala
cerebellum			cerebellum
cerebralcortex			cerebralcortex
----			olfactorybulb
GO enrichment for all genes present in co-module 2
Human genes			Mouse genes
GO nr	Description	p-value	GO nr	Description	p-value
GO:0051258	protein polymerization	0.0059	GO:0007018	microtubule-based movement	0.0033
GO:0008088	axon cargo transport	0.0079	GO:0007409	axonogenesis	0.0063
GO:0007416	synapse assembly	0.011	GO:0016188	synaptic vesicle maturation	0.0066
GO:0007269	neurotransmitter secretion	0.018	GO:0017156	calcium ion-dependent exocytosis	0.0092
GO:0017157	regulation of exocytosis	0.018	GO:0008542	visual learning	0.011
GO:0048813	dendrite morphogenesis	0.02	GO:0007268	synaptic transmission	0.014
GO:0001764	neuron migration	0.02	GO:0001662	behavioral fear response	0.022
GO:0051899	membrane depolarization	0.025	GO:0007269	neurotransmitter secretion	0.023
GO:0048168	regulation of neuronal synaptic plasticity	0.034	GO:0001578	microtubule bundle formation	0.029
GO:0050804	regulation of synaptic transmission	0.037	GO:0050808	synapse organization	0.031
GO:0021697	cerebellar cortex formation	0.039	GO:0042391	regulation of membrane potential	0.031
GO:0047496	vesicle transport along microtubule	0.039	GO:0048168	regulation of neuronal synaptic plasticity	0.033
GO:0008038	neuron recognition	0.042	GO:0006897	endocytosis	0.037
GO:0008542	visual learning	0.044	GO:0007026	negative regulation of microtubule depolymerization	0.039
----	----	----	GO:0021697	cerebellar cortex formation	0.039
----	----	----	GO:0050804	regulation of synaptic transmission	0.042
----	----	----	GO:0048813	dendrite morphogenesis	0.042
Co-module3	(454 genes)
Human organs			Mouse organs
lung_swimbladder			lung_swimbladder
placenta			tongue
tongue			trachea
trachea			----
GO enrichment for all genes present in co-module 3
Human genes			Mouse genes
GO nr	Description	p-value	GO nr	Description	p-value
GO:0045768	positive regulation of anti-apoptosis	0.0076	GO:0001525	angiogenesis	0.0036
GO:0030198	extracellular matrix organization	0.0079	GO:0032526	response to retinoic acid	0.004
GO:0045785	positive regulation of cell adhesion	0.011	GO:0048661	positive regulation of smooth muscle cell proliferation	0.0056
GO:0001942	hair follicle development	0.014	GO:0007155	cell adhesion	0.0079
GO:0030216	keratinocyte differentiation	0.018	GO:0016337	cell-cell adhesion	0.014
GO:0007156	homophilic cell adhesion	0.018	GO:0051384	response to glucocorticoid stimulus	0.015
GO:0001569	patterning of blood vessels	0.02	GO:0051260	protein homooligomerization	0.021
GO:0007160	cell-matrix adhesion	0.026	GO:0048286	lung alveolus development	0.021
GO:0048566	embryonic digestive tract development	0.033	GO:0030162	regulation of proteolysis	0.024
GO:0042692	muscle cell differentiation	0.036	GO:0035313	wound healing, spreading of epidermal cells	0.038
GO:0035313	wound healing, spreading of epidermal cells	0.038	GO:0042692	muscle cell differentiation	0.048
GO:0019800	peptide cross-linking via chondroitin 4-sulfate glycosaminoglycan	0.038	GO:0001569	patterning of blood vessels	0.05
GO:0019229	regulation of vasoconstriction	0.039	GO:0030856	regulation of epithelial cell differentiation	0.05
GO:0016337	cell-cell adhesion	0.042	----	----	----
GO:0008016	regulation of heart contraction	0.042	----	----	----
GO:0048661	positive regulation of smooth muscle cell proliferation	0.05	----	----	----
Co-module4	(514 genes)
Human organs			Mouse organs
amygdala			cerebellum
cerebellum			cerebralcortex
cerebralcortex			----
GO enrichment for all genes present in co-module 4
Human genes			Mouse genes
GO nr	Description	p-value	GO nr	Description	p-value
GO:0007611	learning or memory	0.0083	GO:0007018	microtubule-based movement	0.011
GO:0050804	regulation of synaptic transmission	0.011	GO:0050804	regulation of synaptic transmission	0.011
GO:0006811	ion transport	0.014	GO:0007269	neurotransmitter secretion	0.018
GO:0007269	neurotransmitter secretion	0.015	GO:0001764	neuron migration	0.021
GO:0017157	regulation of exocytosis	0.016	GO:0006813	potassium ion transport	0.033
GO:0001764	neuron migration	0.016	GO:0021697	cerebellar cortex formation	0.033
GO:0048813	dendrite morphogenesis	0.017	GO:0048813	dendrite morphogenesis	0.035
GO:0007411	axon guidance	0.019	GO:0051899	membrane depolarization	0.036
GO:0051258	protein polymerization	0.02	GO:0032012	regulation of ARF protein signal transduction	0.048
GO:0048488	synaptic vesicle endocytosis	0.02	----	----	----
GO:0006813	potassium ion transport	0.034	----	----	----
GO:0021697	cerebellar cortex formation	0.035	----	----	----
GO:0047496	vesicle transport along microtubule	0.035	----	----	----
GO:0032012	regulation of ARF protein signal transduction	0.037	----	----	----
Co-module5	(490 genes)
Human organs			Mouse organs
amygdala			amygdala
cerebellum			cerebellum
cerebralcortex			cerebralcortex
hypothalamus			hypothalamus
----			olfactorybulb
----			spinalcord
GO enrichment for all genes present in co-module 5
Human genes			Mouse genes
GO nr	Description	p-value	GO nr	Description	p-value
GO:0050808	synapse organization	0.011	GO:0017156	calcium ion-dependent exocytosis	0.0066
GO:0017157	regulation of exocytosis	0.012	GO:0001662	behavioral fear response	0.018
GO:0051899	membrane depolarization	0.016	GO:0047496	vesicle transport along microtubule	0.018
GO:0015813	L-glutamate transport	0.028	GO:0007411	axon guidance	0.026
GO:0008038	neuron recognition	0.028	GO:0007018	microtubule-based movement	0.035
GO:0007411	axon guidance	0.047	GO:0051899	membrane depolarization	0.043
----	----	----	GO:0007628	adult walking behavior	0.044
----	----	----	GO:0015813	L-glutamate transport	0.049
Co-module6	(323 genes)
Human organs			Mouse organs
cerebellum			amygdala
cerebralcortex			cerebellum
----			cerebralcortex
----			olfactorybulb
GO enrichment for all genes present in co-module 6
Human genes			Mouse genes
GO nr	Description	p-value	GO nr	Description	p-value
GO:0007269	neurotransmitter secretion	0.0076	GO:0007269	neurotransmitter secretion	0.016
GO:0051899	membrane depolarization	0.018	GO:0001764	neuron migration	0.025
GO:0007010	cytoskeleton organization	0.018	GO:0051899	membrane depolarization	0.027
GO:0001764	neuron migration	0.02	GO:0045956	positive regulation of calcium ion-dependent exocytosis	0.041
GO:0045956	positive regulation of calcium ion-dependent exocytosis	0.041	GO:0048791	calcium ion-dependent exocytosis of neurotransmitter	0.041
GO:0048791	calcium ion-dependent exocytosis of neurotransmitter	0.041	GO:0048488	synaptic vesicle endocytosis	0.045
GO:0007416	synapse assembly	0.044	----	----	----
GO:0008045	motor axon guidance	0.046	----	----	----
Co-module7	(320 genes)
Human organs			Mouse organs
liver			liver
metanephros			metanephros
GO enrichment for all genes present in co-module 7
Human genes			Mouse genes
GO nr	Description	p-value	GO nr	Description	p-value
GO:0007588	excretion	0.0059	GO:0051180	vitamin transport	0.0043
GO:0042632	cholesterol homeostasis	0.0059	GO:0019439	aromatic compound catabolic process	0.0066
GO:0006520	cellular amino acid metabolic process	0.0063	GO:0015746	citrate transport	0.0073
GO:0019439	aromatic compound catabolic process	0.0069	GO:0051918	negative regulation of fibrinolysis	0.0073
GO:0051918	negative regulation of fibrinolysis	0.0073	GO:0006572	tyrosine catabolic process	0.0073
GO:0006572	tyrosine catabolic process	0.0073	GO:0006546	glycine catabolic process	0.0073
GO:0008203	cholesterol metabolic process	0.0076	GO:0032375	negative regulation of cholesterol transport	0.0073
GO:0006760	folic acid and derivative metabolic process	0.0079	GO:0007584	response to nutrient	0.0076
GO:0019674	NAD metabolic process	0.0083	GO:0019363	pyridine nucleotide biosynthetic process	0.0076
GO:0046395	carboxylic acid catabolic process	0.011	GO:0019752	carboxylic acid metabolic process	0.011
GO:0051180	vitamin transport	0.017	GO:0008652	cellular amino acid biosynthetic process	0.012
GO:0019441	tryptophan catabolic process to kynurenine	0.018	GO:0006094	gluconeogenesis	0.015
GO:0034382	chylomicron remnant clearance	0.018	GO:0019441	tryptophan catabolic process to kynurenine	0.017
GO:0032375	negative regulation of cholesterol transport	0.018	GO:0051006	positive regulation of lipoprotein lipase activity	0.017
GO:0019835	cytolysis	0.019	GO:0042632	cholesterol homeostasis	0.02
GO:0006953	acute-phase response	0.026	GO:0006953	acute-phase response	0.025
GO:0043691	reverse cholesterol transport	0.028	GO:0009063	cellular amino acid catabolic process	0.028
GO:0009636	response to toxin	0.028	GO:0030212	hyaluronan metabolic process	0.034
GO:0034372	very-low-density lipoprotein particle remodeling	0.034	GO:0006957	complement activation, alternative pathway	0.034
GO:0030212	hyaluronan metabolic process	0.035	GO:0010896	regulation of triglyceride catabolic process	0.034
GO:0051006	positive regulation of lipoprotein lipase activity	0.035	GO:0006637	acyl-CoA metabolic process	0.034
GO:0010896	regulation of triglyceride catabolic process	0.035	GO:0051384	response to glucocorticoid stimulus	0.045
GO:0042401	cellular biogenic amine biosynthetic process	0.039	GO:0006116	NADH oxidation	0.049
GO:0006958	complement activation, classical pathway	0.039	GO:0006210	thymine catabolic process	0.049
GO:0006116	NADH oxidation	0.049	GO:0006212	uracil catabolic process	0.049
GO:0006210	thymine catabolic process	0.049	GO:0010980	positive regulation of vitamin D 24-hydroxylase activity	0.049
GO:0006212	uracil catabolic process	0.049	GO:0042866	pyruvate biosynthetic process	0.049
GO:0070050	neuron homeostasis	0.049	GO:0006601	creatine biosynthetic process	0.049
GO:0010980	positive regulation of vitamin D 24-hydroxylase activity	0.049	GO:0070561	vitamin D receptor signaling pathway	0.049
GO:0010902	positive regulation of very-low-density lipoprotein particle remodeling	0.049	----	----	----
GO:0006601	creatine biosynthetic process	0.049	----	----	----
GO:0007597	blood coagulation, intrinsic pathway	0.049	----	----	----
GO:0042369	vitamin D catabolic process	0.049	----	----	----
Co-module8	(324 genes)
Human organs			Mouse organs
heart			heart
skeletalmuscle			skeletalmuscle
tongue			tongue
GO enrichment for all genes present in co-module 8
Human genes			Mouse genes
GO nr	Description	p-value	GO nr	Description	p-value
GO:0051646	mitochondrion localization	0.016	GO:0051646	mitochondrion localization	0.004
GO:0055010	ventricular cardiac muscle tissue morphogenesis	0.016	GO:0055008	cardiac muscle tissue morphogenesis	0.0066
GO:0006096	glycolysis	0.031	GO:0030240	skeletal muscle thin filament assembly	0.0069
GO:0030240	skeletal muscle thin filament assembly	0.044	GO:0043501	skeletal muscle adaptation	0.0069
GO:0060261	positive regulation of transcription initiation from RNA polymerase II promoter	0.044	GO:0006942	regulation of striated muscle contraction	0.0073
GO:0014721	twitch skeletal muscle contraction	0.044	GO:0055010	ventricular cardiac muscle tissue morphogenesis	0.026
GO:0043163	cell envelope organization	0.044	GO:0005977	glycogen metabolic process	0.036
GO:0006086	acetyl-CoA biosynthetic process from pyruvate	0.044	GO:0006096	glycolysis	0.043
GO:0010735	positive regulation of transcription via serum response element binding	0.044	GO:0060261	positive regulation of transcription initiation from RNA polymerase II promoter	0.047
----	----	----	GO:0006603	phosphocreatine metabolic process	0.047
----	----	----	GO:0014721	twitch skeletal muscle contraction	0.047
----	----	----	GO:0010735	positive regulation of transcription via serum response element binding	0.047
----	----	----	GO:0006099	tricarboxylic acid cycle	0.049
Co-module9	(320 genes)
Human organs			Mouse organs
heart			skeletalmuscle
skeletalmuscle			----
tongue			----
GO enrichment for all genes present in co-module 9
Human genes			Mouse genes
GO nr	Description	p-value	GO nr	Description	p-value
GO:0006734	NADH metabolic process	0.0043	GO:0006734	NADH metabolic process	0.0043
GO:0007517	muscle organ development	0.026	GO:0043501	skeletal muscle adaptation	0.0069
GO:0006744	ubiquinone biosynthetic process	0.033	GO:0043403	skeletal muscle tissue regeneration	0.012
GO:0006006	glucose metabolic process	0.043	GO:0006006	glucose metabolic process	0.023
GO:0014721	twitch skeletal muscle contraction	0.047	GO:0006936	muscle contraction	0.024
----	----	----	GO:0006937	regulation of muscle contraction	0.031
----	----	----	GO:0006744	ubiquinone biosynthetic process	0.033
----	----	----	GO:0060048	cardiac muscle contraction	0.038
----	----	----	GO:0008631	induction of apoptosis by oxidative stress	0.048
----	----	----	GO:0006603	phosphocreatine metabolic process	0.048
----	----	----	GO:0014721	twitch skeletal muscle contraction	0.048
Co-module10	(245 genes)
Human organs			Mouse organs
amygdala			amygdala
cerebralcortex			cerebralcortex
----			hypothalamus
----			olfactorybulb
----			spinalcord
GO enrichment for all genes present in co-module 10
Human genes			Mouse genes
GO nr	Description	p-value	GO nr	Description	p-value
GO:0007399	nervous system development	0.004	GO:0007269	neurotransmitter secretion	0.0043
GO:0045921	positive regulation of exocytosis	0.011	GO:0007158	neuron cell-cell adhesion	0.024
GO:0007409	axonogenesis	0.02	----	----	----
GO:0048489	synaptic vesicle transport	0.035	----	----	----
Co-module11	(209 genes)
Human organs			Mouse organs
skeletalmuscle			skeletalmuscle
tongue			spinalcord
----			tongue
GO enrichment for all genes present in co-module 11
Human genes			Mouse genes
GO nr	Description	p-value	GO nr	Description	p-value
GO:0014721	twitch skeletal muscle contraction	0.02	GO:0014721	twitch skeletal muscle contraction	0.02
GO:0007519	skeletal muscle tissue development	0.05	GO:0006603	phosphocreatine metabolic process	0.02
Co-module12	(235 genes)
Human organs			Mouse organs
skeletalmuscle			skeletalmuscle
tongue			tongue
GO enrichment for all genes present in co-module 12
Human genes			Mouse genes
GO nr	Description	p-value	GO nr	Description	p-value
GO:0019370	leukotriene biosynthetic process	0.0083	GO:0007519	skeletal muscle tissue development	0.0096
GO:0014721	twitch skeletal muscle contraction	0.021	GO:0019370	leukotriene biosynthetic process	0.012
GO:0043163	cell envelope organization	0.021	GO:0051260	protein homooligomerization	0.015
GO:0007517	muscle organ development	0.023	GO:0018149	peptide cross-linking	0.016
----	----	----	GO:0014721	twitch skeletal muscle contraction	0.022
----	----	----	GO:0006603	phosphocreatine metabolic process	0.022
----	----	----	GO:0051646	mitochondrion localization	0.029
----	----	----	GO:0006937	regulation of muscle contraction	0.05
Co-module13	(510 genes)
Human organs			Mouse organs
lymphnode			lymphnode
thymus			thymus
GO enrichment for all genes present in co-module 13
Human genes			Mouse genes
GO nr	Description	p-value	GO nr	Description	p-value
GO:0048535	lymph node development	0.0056	GO:0050852	T cell receptor signaling pathway	0.0043
GO:0046638	positive regulation of alpha-beta T cell differentiation	0.012	GO:0046641	positive regulation of alpha-beta T cell proliferation	0.0053
GO:0043011	myeloid dendritic cell differentiation	0.013	GO:0050853	B cell receptor signaling pathway	0.0053
GO:0051092	positive regulation of NF-kappaB transcription factor activity	0.015	GO:0045087	innate immune response	0.0053
GO:0042098	T cell proliferation	0.015	GO:0042110	T cell activation	0.0056
GO:0006284	base-excision repair	0.021	GO:0050870	positive regulation of T cell activation	0.0056
GO:0002824	positive regulation of adaptive immune response based on somatic recombination of immune receptors b...	0.021	GO:0042113	B cell activation	0.0063
GO:0043367	CD4-positive, alpha beta T cell differentiation	0.026	GO:0051092	positive regulation of NF-kappaB transcription factor activity	0.0066
GO:0033089	positive regulation of T cell differentiation in the thymus	0.027	GO:0030853	negative regulation of granulocyte differentiation	0.0066
GO:0043374	CD8-positive, alpha-beta T cell differentiation	0.027	GO:0043011	myeloid dendritic cell differentiation	0.012
GO:0050852	T cell receptor signaling pathway	0.031	GO:0050850	positive regulation of calcium-mediated signaling	0.012
GO:0048873	homeostasis of number of cells within a tissue	0.031	GO:0045576	mast cell activation	0.02
GO:0030183	B cell differentiation	0.033	GO:0007159	leukocyte cell-cell adhesion	0.02
GO:0050871	positive regulation of B cell activation	0.037	GO:0043372	positive regulation of CD4-positive, alpha beta T cell differentiation	0.023
GO:0030098	lymphocyte differentiation	0.038	GO:0009615	response to virus	0.025
GO:0045087	innate immune response	0.039	GO:0045059	positive thymic T cell selection	0.026
----	----	----	GO:0043374	CD8-positive, alpha-beta T cell differentiation	0.026
----	----	----	GO:0006954	inflammatory response	0.027
----	----	----	GO:0010553	negative regulation of gene-specific transcription from RNA polymerase II promoter	0.03
----	----	----	GO:0001782	B cell homeostasis	0.039
----	----	----	GO:0006959	humoral immune response	0.044
Co-module14	(296 genes)
Human organs			Mouse organs
amygdala			amygdala
cerebralcortex			cerebralcortex
GO enrichment for all genes present in co-module 14
Human genes			Mouse genes
GO nr	Description	p-value	GO nr	Description	p-value
GO:0007268	synaptic transmission	0.004	GO:0016079	synaptic vesicle exocytosis	0.0043
GO:0016198	axon choice point recognition	0.0043	GO:0016198	axon choice point recognition	0.0046
GO:0017156	calcium ion-dependent exocytosis	0.0086	GO:0007413	axonal fasciculation	0.022
GO:0017157	regulation of exocytosis	0.014	GO:0007411	axon guidance	0.024
GO:0007413	axonal fasciculation	0.02	GO:0001956	positive regulation of neurotransmitter secretion	0.036
GO:0001956	positive regulation of neurotransmitter secretion	0.034	GO:0007158	neuron cell-cell adhesion	0.036
GO:0007269	neurotransmitter secretion	0.039	GO:0017157	regulation of exocytosis	0.046
Co-module15	(319 genes)
Human organs			Mouse organs
testis			testis
GO enrichment for all genes present in co-module 15
Human genes			Mouse genes
GO nr	Description	p-value	GO nr	Description	p-value
GO:0007339	binding of sperm to zona pellucida	0.0053	GO:0007339	binding of sperm to zona pellucida	0.0059
GO:0030317	sperm motility	0.0053	GO:0007130	synaptonemal complex assembly	0.0073
GO:0007338	single fertilization	0.024	GO:0007128	meiotic prophase I	0.024
----	----	----	GO:0007289	spermatid nucleus differentiation	0.027
Co-module16	(408 genes)
Human organs			Mouse organs
heart			heart
skeletalmuscle			skeletalmuscle
GO enrichment for all genes present in co-module 16
Human genes			Mouse genes
GO nr	Description	p-value	GO nr	Description	p-value
GO:0006099	tricarboxylic acid cycle	0.0066	GO:0006086	acetyl-CoA biosynthetic process from pyruvate	0.0033
GO:0006734	NADH metabolic process	0.0089	GO:0055010	ventricular cardiac muscle tissue morphogenesis	0.0043
GO:0006103	2-oxoglutarate metabolic process	0.016	GO:0006734	NADH metabolic process	0.0096
GO:0006096	glycolysis	0.017	GO:0055008	cardiac muscle tissue morphogenesis	0.013
GO:0006942	regulation of striated muscle contraction	0.025	GO:0030240	skeletal muscle thin filament assembly	0.013
GO:0006102	isocitrate metabolic process	0.03	GO:0043501	skeletal muscle adaptation	0.013
GO:0018106	peptidyl-histidine phosphorylation	0.03	GO:0006103	2-oxoglutarate metabolic process	0.017
GO:0006941	striated muscle contraction	0.035	GO:0042773	ATP synthesis coupled electron transport	0.017
GO:0055010	ventricular cardiac muscle tissue morphogenesis	0.038	GO:0006096	glycolysis	0.023
----	----	----	GO:0007519	skeletal muscle tissue development	0.025
----	----	----	GO:0006102	isocitrate metabolic process	0.032
----	----	----	GO:0045214	sarcomere organization	0.032
----	----	----	GO:0018106	peptidyl-histidine phosphorylation	0.032
Co-module17	(248 genes)
Human organs			Mouse organs
cerebellum			cerebellum
GO enrichment for all genes present in co-module 17
Human genes			Mouse genes
GO nr	Description	p-value	GO nr	Description	p-value
GO:0007409	axonogenesis	0.0036	GO:0048488	synaptic vesicle endocytosis	0.02
GO:0006813	potassium ion transport	0.023	GO:0048791	calcium ion-dependent exocytosis of neurotransmitter	0.024
GO:0048791	calcium ion-dependent exocytosis of neurotransmitter	0.024	GO:0015816	glycine transport	0.024
GO:0015816	glycine transport	0.024	GO:0045956	positive regulation of calcium ion-dependent exocytosis	0.024
GO:0045956	positive regulation of calcium ion-dependent exocytosis	0.024	----	----	----
GO:0048488	synaptic vesicle endocytosis	0.033	----	----	----
Co-module18	(183 genes)
Human organs			Mouse organs
cerebralcortex			amygdala
----			cerebralcortex
----			olfactorybulb
GO enrichment for all genes present in co-module 18
Human genes			Mouse genes
GO nr	Description	p-value	GO nr	Description	p-value
GO:0033136	serine phosphorylation of STAT3 protein	0.013	GO:0048488	synaptic vesicle endocytosis	0.0089
GO:0048488	synaptic vesicle endocytosis	0.013	GO:0007158	neuron cell-cell adhesion	0.014
GO:0007399	nervous system development	0.015	GO:0033136	serine phosphorylation of STAT3 protein	0.014
GO:0007411	axon guidance	0.02	GO:0023052	signaling	0.014
GO:0007611	learning or memory	0.02	GO:0007611	learning or memory	0.02
GO:0048168	regulation of neuronal synaptic plasticity	0.022	GO:0016079	synaptic vesicle exocytosis	0.021
GO:0007158	neuron cell-cell adhesion	0.038	GO:0048168	regulation of neuronal synaptic plasticity	0.025
GO:0001764	neuron migration	0.045	GO:0007269	neurotransmitter secretion	0.028
----	----	----	GO:0007172	signal complex assembly	0.03
Co-module19	(263 genes)
Human organs			Mouse organs
lymphnode			lymphnode
----			trachea
GO enrichment for all genes present in co-module 19
Human genes			Mouse genes
GO nr	Description	p-value	GO nr	Description	p-value
GO:0051092	positive regulation of NF-kappaB transcription factor activity	0.0056	GO:0006935	chemotaxis	0.0033
GO:0050853	B cell receptor signaling pathway	0.0092	GO:0001782	B cell homeostasis	0.0033
GO:0042113	B cell activation	0.015	GO:0042110	T cell activation	0.005
GO:0048535	lymph node development	0.018	GO:0002639	positive regulation of immunoglobulin production	0.0096
GO:0048873	homeostasis of number of cells within a tissue	0.024	GO:0016064	immunoglobulin mediated immune response	0.0099
GO:0009620	response to fungus	0.031	GO:0006959	humoral immune response	0.016
GO:0045404	positive regulation of interleukin-4 biosynthetic process	0.032	GO:0009620	response to fungus	0.018
GO:0019049	evasion of host defenses by virus	0.032	GO:0042102	positive regulation of T cell proliferation	0.024
GO:0045071	negative regulation of viral genome replication	0.032	GO:0045087	innate immune response	0.027
GO:0006935	chemotaxis	0.032	GO:0045579	positive regulation of B cell differentiation	0.032
GO:0006959	humoral immune response	0.037	GO:0034612	response to tumor necrosis factor	0.032
GO:0032663	regulation of interleukin-2 production	0.041	GO:0002335	mature B cell differentiation	0.032
GO:0007155	cell adhesion	0.044	GO:0001915	negative regulation of T cell mediated cytotoxicity	0.032
GO:0002285	lymphocyte activation involved in immune response	0.047	GO:0002925	positive regulation of humoral immune response mediated by circulating immunoglobulin	0.032
GO:0034612	response to tumor necrosis factor	0.049	GO:0019049	evasion of host defenses by virus	0.032
----	----	----	GO:0048872	homeostasis of number of cells	0.042
----	----	----	GO:0042108	positive regulation of cytokine biosynthetic process	0.043
----	----	----	GO:0007159	leukocyte cell-cell adhesion	0.048
----	----	----	GO:0043372	positive regulation of CD4-positive, alpha beta T cell differentiation	0.05
Co-module20	(55 genes)
Human organs			Mouse organs
hypothalamus			hypothalamus
GO enrichment for all genes present in co-module 20
Human genes			Mouse genes
GO nr	Description	p-value	GO nr	Description	p-value
GO:0051971	positive regulation of transmission of nerve impulse	0.0033	GO:0002027	regulation of heart rate	0.0036
GO:0002125	maternal aggressive behavior	0.0036	GO:0051970	negative regulation of transmission of nerve impulse	0.0043
GO:0045777	positive regulation of blood pressure	0.0056	GO:0045777	positive regulation of blood pressure	0.0059
GO:0002027	regulation of heart rate	0.0066	GO:0032892	positive regulation of organic acid transport	0.0063
GO:0003079	positive regulation of natriuresis	0.0076	GO:0003079	positive regulation of natriuresis	0.0063
GO:0042538	hyperosmotic salinity response	0.0076	GO:0042538	hyperosmotic salinity response	0.01
GO:0032892	positive regulation of organic acid transport	0.012	GO:0043084	penile erection	0.01
GO:0051930	regulation of sensory perception of pain	0.012	GO:0042756	drinking behavior	0.016
GO:0042711	maternal behavior	0.018	GO:0042711	maternal behavior	0.016
GO:0030146	diuresis	0.018	GO:0030146	diuresis	0.016
GO:0043084	penile erection	0.018	GO:0051930	regulation of sensory perception of pain	0.016
GO:0042756	drinking behavior	0.026	GO:0007625	grooming behavior	0.029
GO:0007320	insemination	0.026	GO:0007617	mating behavior	0.035
GO:0007625	grooming behavior	0.034	GO:0007623	circadian rhythm	0.039
GO:0007623	circadian rhythm	0.05	----	----	----
Co-module21	(210 genes)
Human organs			Mouse organs
pancreas			pancreas
GO enrichment for all genes present in co-module 21
Human genes			Mouse genes
GO nr	Description	p-value	GO nr	Description	p-value
GO:0006446	regulation of translational initiation	0.0053	GO:0006919	activation of caspase activity	0.0033
GO:0006919	activation of caspase activity	0.0099	GO:0009791	post-embryonic development	0.0046
GO:0007586	digestion	0.016	----	----	----
Co-module22	(369 genes)
Human organs			Mouse organs
lymphnode			lymphnode
GO enrichment for all genes present in co-module 22
Human genes			Mouse genes
GO nr	Description	p-value	GO nr	Description	p-value
GO:0009617	response to bacterium	0.0059	GO:0007159	leukocyte cell-cell adhesion	0.0046
GO:0050850	positive regulation of calcium-mediated signaling	0.019	GO:0043372	positive regulation of CD4-positive, alpha beta T cell differentiation	0.0066
GO:0043372	positive regulation of CD4-positive, alpha beta T cell differentiation	0.024	GO:0050852	T cell receptor signaling pathway	0.0099
GO:0050853	B cell receptor signaling pathway	0.025	GO:0045059	positive thymic T cell selection	0.0099
GO:0051092	positive regulation of NF-kappaB transcription factor activity	0.026	GO:0006954	inflammatory response	0.012
GO:0045087	innate immune response	0.027	GO:0001782	B cell homeostasis	0.012
GO:0007229	integrin-mediated signaling pathway	0.034	GO:0051092	positive regulation of NF-kappaB transcription factor activity	0.014
GO:0006952	defense response	0.04	GO:0030888	regulation of B cell proliferation	0.019
GO:0042113	B cell activation	0.042	GO:0045087	innate immune response	0.022
GO:0032743	positive regulation of interleukin-2 production	0.048	GO:0050870	positive regulation of T cell activation	0.023
GO:0002720	positive regulation of cytokine production involved in immune response	0.048	GO:0002639	positive regulation of immunoglobulin production	0.024
GO:0048535	lymph node development	0.048	GO:0032743	positive regulation of interleukin-2 production	0.024
GO:0045086	positive regulation of interleukin-2 biosynthetic process	0.048	GO:0034097	response to cytokine stimulus	0.025
----	----	----	GO:0042113	B cell activation	0.028
----	----	----	GO:0048535	lymph node development	0.029
----	----	----	GO:0002237	response to molecule of bacterial origin	0.045
----	----	----	GO:0046638	positive regulation of alpha-beta T cell differentiation	0.045
----	----	----	GO:0046641	positive regulation of alpha-beta T cell proliferation	0.047
----	----	----	GO:0009620	response to fungus	0.047
----	----	----	GO:0050854	regulation of antigen receptor-mediated signaling pathway	0.047
Co-module23	(277 genes)
Human organs			Mouse organs
tongue			tongue
GO enrichment for all genes present in co-module 23
Human genes			Mouse genes
GO nr	Description	p-value	GO nr	Description	p-value
GO:0030216	keratinocyte differentiation	0.013	GO:0019370	leukotriene biosynthetic process	0.022
GO:0019370	leukotriene biosynthetic process	0.015	GO:0007155	cell adhesion	0.03
GO:0007155	cell adhesion	0.017	GO:0006603	phosphocreatine metabolic process	0.031
GO:0018149	peptide cross-linking	0.02	GO:0014721	twitch skeletal muscle contraction	0.031
GO:0006941	striated muscle contraction	0.028	GO:0055008	cardiac muscle tissue morphogenesis	0.039
GO:0014721	twitch skeletal muscle contraction	0.029	GO:0051260	protein homooligomerization	0.042
GO:0043163	cell envelope organization	0.029	----	----	----
GO:0045861	negative regulation of proteolysis	0.043	----	----	----
Co-module24	(238 genes)
Human organs			Mouse organs
metanephros			metanephros
GO enrichment for all genes present in co-module 24
Human genes			Mouse genes
GO nr	Description	p-value	GO nr	Description	p-value
GO:0005975	carbohydrate metabolic process	0.004	GO:0006631	fatty acid metabolic process	0.0066
GO:0006814	sodium ion transport	0.0053	GO:0010980	positive regulation of vitamin D 24-hydroxylase activity	0.025
GO:0007588	excretion	0.0079	GO:0018879	biphenyl metabolic process	0.025
GO:0006725	cellular aromatic compound metabolic process	0.01	GO:0006116	NADH oxidation	0.025
GO:0032787	monocarboxylic acid metabolic process	0.016	GO:0070561	vitamin D receptor signaling pathway	0.025
GO:0042369	vitamin D catabolic process	0.026	GO:0005975	carbohydrate metabolic process	0.026
GO:0010980	positive regulation of vitamin D 24-hydroxylase activity	0.026	GO:0006520	cellular amino acid metabolic process	0.027
GO:0006116	NADH oxidation	0.026	----	----	----
GO:0015904	tetracycline transport	0.047	----	----	----
Co-module25	(199 genes)
Human organs			Mouse organs
liver			liver
GO enrichment for all genes present in co-module 25
Human genes			Mouse genes
GO nr	Description	p-value	GO nr	Description	p-value
GO:0006559	L-phenylalanine catabolic process	0.0043	GO:0046395	carboxylic acid catabolic process	0.004
GO:0019441	tryptophan catabolic process to kynurenine	0.0043	GO:0006559	L-phenylalanine catabolic process	0.0046
GO:0048261	negative regulation of receptor-mediated endocytosis	0.0043	GO:0006656	phosphatidylcholine biosynthetic process	0.0046
GO:0006207	'de novo' pyrimidine base biosynthetic process	0.0043	GO:0006207	'de novo' pyrimidine base biosynthetic process	0.0046
GO:0051005	negative regulation of lipoprotein lipase activity	0.0043	GO:0051005	negative regulation of lipoprotein lipase activity	0.0046
GO:0001678	cellular glucose homeostasis	0.0043	GO:0051006	positive regulation of lipoprotein lipase activity	0.0046
GO:0042157	lipoprotein metabolic process	0.0056	GO:0019835	cytolysis	0.005
GO:0019674	NAD metabolic process	0.0059	GO:0042157	lipoprotein metabolic process	0.0092
GO:0046395	carboxylic acid catabolic process	0.0066	GO:0031639	plasminogen activation	0.0092
GO:0031639	plasminogen activation	0.0083	GO:0006548	histidine catabolic process	0.0092
GO:0034384	high-density lipoprotein particle clearance	0.0083	GO:0000050	urea cycle	0.0092
GO:0006656	phosphatidylcholine biosynthetic process	0.0083	GO:0007596	blood coagulation	0.0096
GO:0001867	complement activation, lectin pathway	0.0083	GO:0051384	response to glucocorticoid stimulus	0.015
GO:0000050	urea cycle	0.0083	GO:0046689	response to mercury ion	0.016
GO:0008206	bile acid metabolic process	0.0086	GO:0009749	response to glucose stimulus	0.018
GO:0042594	response to starvation	0.01	GO:0006526	arginine biosynthetic process	0.02
GO:0042730	fibrinolysis	0.013	GO:0019442	tryptophan catabolic process to acetyl-CoA	0.02
GO:0090207	regulation of triglyceride metabolic process	0.018	GO:0042866	pyruvate biosynthetic process	0.02
GO:0007597	blood coagulation, intrinsic pathway	0.018	GO:0055090	acylglycerol homeostasis	0.02
GO:0019836	hemolysis by symbiont of host erythrocytes	0.018	GO:0060696	regulation of phospholipid catabolic process	0.02
GO:0006526	arginine biosynthetic process	0.018	GO:0010903	negative regulation of very-low-density lipoprotein particle remodeling	0.02
GO:0019442	tryptophan catabolic process to acetyl-CoA	0.018	GO:0042594	response to starvation	0.021
GO:0002542	Factor XII activation	0.018	GO:0045087	innate immune response	0.025
GO:0055090	acylglycerol homeostasis	0.018	GO:0045723	positive regulation of fatty acid biosynthetic process	0.025
GO:0034638	phosphatidylcholine catabolic process	0.018	GO:0006071	glycerol metabolic process	0.042
GO:0060696	regulation of phospholipid catabolic process	0.018	----	----	----
GO:0010902	positive regulation of very-low-density lipoprotein particle remodeling	0.018	----	----	----
GO:0010903	negative regulation of very-low-density lipoprotein particle remodeling	0.018	----	----	----
GO:0009605	response to external stimulus	0.03	----	----	----
GO:0006760	folic acid and derivative metabolic process	0.033	----	----	----
GO:0051384	response to glucocorticoid stimulus	0.036	----	----	----
GO:0001818	negative regulation of cytokine production	0.036	----	----	----
GO:0006071	glycerol metabolic process	0.044	----	----	----
