# Supplementary material for: Comparative modular analysis of gene expression in vertebrate organs
Source: BMC Genomics. 2012 Mar 29;13:124. doi: 10.1186/1471-2164-13-124 (PMC3359279; doi:10.1186/1471-2164-13-124)
Supplement: Additional file 2 — The list of co-modules obtained with the PPA run on data matched by homologous organs. For every co-module we show list of homologous organs, number of human and mouse genes assigned to the co-module, and the lists of enriched GO categories for human and mouse genes belonging to these co-modules. [file 1471-2164-13-124-S2.XLS]

## Sheet: Table S2
Table S2: The list of co-modules obtained with the PPA based on homologous organs and the enriched GO categories for genes belonging to these co-modules
Co-module 1	adrenalgland_interrenalgland
GO enrichment for all genes present in co-module 1
Human genes (240)			Mouse genes (77)
GO nr	Description	p-value	GO nr	Description	p-value
GO:0006784	heme a biosynthetic process	0.021	GO:0008209	androgen metabolic process	0.025
GO:0010878	cholesterol storage	0.021	----	----	----
GO:0055114	oxidation reduction	0.025	----	----	----
GO:0042423	catecholamine biosynthetic process	0.032	----	----	----
Co-module 2	amygdala
GO enrichment for all genes present in co-module 2
Human genes (405)			Mouse genes (95)
GO nr	Description	p-value	GO nr	Description	p-value
GO:0007264	small GTPase mediated signal transduction	0.025	GO:0007214	gamma-aminobutyric acid signaling pathway	0.034
GO:0007158	neuron cell-cell adhesion	0.026	----	----	----
GO:0007268	synaptic transmission	0.026	----	----	----
Co-module 3	bonemarrow
GO enrichment for all genes present in co-module 3
Human genes (85)			Mouse genes (54)
GO nr	Description	p-value	GO nr	Description	p-value
GO:0006909	phagocytosis	0.02	----	----	----
GO:0032680	regulation of tumor necrosis factor production	0.023	----	----	----
GO:0043249	erythrocyte maturation	0.048	----	----	----
GO:0006805	xenobiotic metabolic process	0.048	----	----	----
Co-module 4	cerebellum
GO enrichment for all genes present in co-module 4
Human genes (155)			Mouse genes (90)
GO nr	Description	p-value	GO nr	Description	p-value
GO:0006813	potassium ion transport	0.016	GO:0035249	synaptic transmission, glutamatergic	0.012
----	----	----	GO:0007214	gamma-aminobutyric acid signaling pathway	0.028
----	----	----	GO:0021702	cerebellar Purkinje cell differentiation	0.037
Co-module 5	cerebralcortex
GO enrichment for all genes present in co-module 5
Human genes (1034)			Mouse genes (132)
GO nr	Description	p-value	GO nr	Description	p-value
GO:0016198	axon choice point recognition	0.025	GO:0007411	axon guidance	0.04
GO:0035308	negative regulation of protein amino acid dephosphorylation	0.025	----	----	----
GO:0035235	ionotropic glutamate receptor signaling pathway	0.025	----	----	----
GO:0019896	axon transport of mitochondrion	0.025	----	----	----
GO:0021987	cerebral cortex development	0.04	----	----	----
GO:0060079	regulation of excitatory postsynaptic membrane potential	0.045	----	----	----
GO:0010970	microtubule-based transport	0.05	----	----	----
GO:0051056	regulation of small GTPase mediated signal transduction	0.05	----	----	----
Co-module 6	dorsalrootganglion
GO enrichment for all genes present in co-module 6
Human genes (165)			Mouse genes (176)
GO nr	Description	p-value	GO nr	Description	p-value
----	----	----	GO:0021524	visceral motor neuron differentiation	0.019
----	----	----	GO:0009408	response to heat	0.025
Co-module 7	heart
GO enrichment for all genes present in co-module 7
Human genes (134)			Mouse genes (82)
GO nr	Description	p-value	GO nr	Description	p-value
GO:0002026	regulation of the force of heart contraction	0.011	GO:0045214	sarcomere organization	0.018
GO:0055008	cardiac muscle tissue morphogenesis	0.018	GO:0008016	regulation of heart contraction	0.03
GO:0032780	negative regulation of ATPase activity	0.019	GO:0006744	ubiquinone biosynthetic process	0.044
GO:0001947	heart looping	0.031	----	----	----
Co-module 8	hypophysis
GO enrichment for all genes present in co-module 8
Human genes (148)			Mouse genes (128)
GO nr	Description	p-value	GO nr	Description	p-value
GO:0006701	progesterone biosynthetic process	0.023	GO:0021983	pituitary gland development	0.016
GO:0031018	endocrine pancreas development	0.027	GO:0033143	regulation of steroid hormone receptor signaling pathway	0.022
----	----	----	GO:0060124	positive regulation of growth hormone secretion	0.022
Co-module 9	hypothalamus
GO enrichment for all genes present in co-module 9
Human genes (692)			Mouse genes (139)
GO nr	Description	p-value	GO nr	Description	p-value
GO:0048854	brain morphogenesis	0.026	----	----	----
GO:0030534	adult behavior	0.038	----	----	----
GO:0021987	cerebral cortex development	0.04	----	----	----
Co-module 10	liver
GO enrichment for all genes present in co-module 10
Human genes (292)			Mouse genes (234)
GO nr	Description	p-value	GO nr	Description	p-value
GO:0019433	triglyceride catabolic process	0.013	GO:0042157	lipoprotein metabolic process	0.013
GO:0031639	plasminogen activation	0.013	GO:0000050	urea cycle	0.028
GO:0008228	opsonization	0.013	GO:0046470	phosphatidylcholine metabolic process	0.044
GO:0046395	carboxylic acid catabolic process	0.025	----	----	----
GO:0006563	L-serine metabolic process	0.035	----	----	----
GO:0019344	cysteine biosynthetic process	0.035	----	----	----
GO:0034392	negative regulation of smooth muscle cell apoptosis	0.035	----	----	----
GO:0034380	high-density lipoprotein particle assembly	0.035	----	----	----
GO:0010896	regulation of triglyceride catabolic process	0.035	----	----	----
GO:0007597	blood coagulation, intrinsic pathway	0.035	----	----	----
GO:0002542	Factor XII activation	0.035	----	----	----
GO:0006066	alcohol metabolic process	0.047	----	----	----
Co-module 11	lung_swimbladder
GO enrichment for all genes present in co-module 11
Human genes (206)			Mouse genes (170)
GO nr	Description	p-value	GO nr	Description	p-value
GO:0030334	regulation of cell migration	0.021	GO:0050828	regulation of liquid surface tension	0.019
----	----	----	GO:0060435	bronchiole development	0.019
----	----	----	GO:0035313	wound healing, spreading of epidermal cells	0.019
----	----	----	GO:0016337	cell-cell adhesion	0.021
----	----	----	GO:0030198	extracellular matrix organization	0.041
Co-module 12	lymphnode
GO enrichment for all genes present in co-module 12
Human genes (460)			Mouse genes (119)
GO nr	Description	p-value	GO nr	Description	p-value
GO:0042102	positive regulation of T cell proliferation	0.011	GO:0019886	antigen processing and presentation of exogenous peptide antigen via MHC class II	0.018
GO:0034612	response to tumor necrosis factor	0.025	GO:0048535	lymph node development	0.028
GO:0042113	B cell activation	0.034	----	----	----
GO:0008624	induction of apoptosis by extracellular signals	0.048	----	----	----
Co-module 13	metanephros
GO enrichment for all genes present in co-module 13
Human genes (84)			Mouse genes (213)
GO nr	Description	p-value	GO nr	Description	p-value
GO:0006865	amino acid transport	0.0098	GO:0005975	carbohydrate metabolic process	0.012
GO:0015889	cobalamin transport	0.015	GO:0006817	phosphate transport	0.015
GO:0015746	citrate transport	0.025	GO:0031427	response to methotrexate	0.026
----	----	----	GO:0006083	acetate metabolic process	0.026
----	----	----	GO:0006835	dicarboxylic acid transport	0.048
Co-module 14	olfactorybulb
GO enrichment for all genes present in co-module 14
Human genes (109)			Mouse genes (86)
GO nr	Description	p-value	GO nr	Description	p-value
----	----	----	GO:0009954	proximal/distal pattern formation	0.013
----	----	----	GO:0021891	olfactory bulb interneuron development	0.013
----	----	----	GO:0048715	negative regulation of oligodendrocyte differentiation	0.044
Co-module 15	ovary
GO enrichment for all genes present in co-module 15
Human genes (135)			Mouse genes (170)
GO nr	Description	p-value	GO nr	Description	p-value
----	----	----	GO:0006281	DNA repair	0.027
Co-module 17	prostate
GO enrichment for all genes present in co-module 17
Human genes (452)			Mouse genes (105)
GO nr	Description	p-value	GO nr	Description	p-value
GO:0030850	prostate gland development	0.038	GO:0055075	potassium ion homeostasis	0.015
Co-module 18	salivarygland
GO enrichment for all genes present in co-module 18
Human genes (261)			Mouse genes (52)
GO nr	Description	p-value	GO nr	Description	p-value
GO:0045332	phospholipid translocation	0.025	----	----	----
Co-module 20	spinalcord
GO enrichment for all genes present in co-module 20
Human genes (293)			Mouse genes (100)
GO nr	Description	p-value	GO nr	Description	p-value
GO:0018347	protein amino acid farnesylation	0.03	GO:0007628	adult walking behavior	0.039
Co-module 21	testis
GO enrichment for all genes present in co-module 21
Human genes (476)			Mouse genes (768)
GO nr	Description	p-value	GO nr	Description	p-value
GO:0030317	sperm motility	0.037	GO:0007283	spermatogenesis	< 1e-30
GO:0007338	single fertilization	0.04	----	----	----
Co-module 22	thymus
GO enrichment for all genes present in co-module 22
Human genes (516)			Mouse genes (115)
GO nr	Description	p-value	GO nr	Description	p-value
GO:0007076	mitotic chromosome condensation	0.012	GO:0051301	cell division	0.018
GO:0006297	nucleotide-excision repair, DNA gap filling	0.017	GO:0045944	positive regulation of transcription from RNA polymerase II promoter	0.022
GO:0006270	DNA-dependent DNA replication initiation	0.03	GO:0006281	DNA repair	0.023
GO:0030890	positive regulation of B cell proliferation	0.031	GO:0030217	T cell differentiation	0.036
GO:0015995	chlorophyll biosynthetic process	0.033	----	----	----
GO:0048873	homeostasis of number of cells within a tissue	0.033	----	----	----
GO:0000082	G1/S transition of mitotic cell cycle	0.04	----	----	----
GO:0000910	cytokinesis	0.045	----	----	----
GO:0030217	T cell differentiation	0.047	----	----	----
GO:0000086	G2/M transition of mitotic cell cycle	0.049	----	----	----
Co-module 23	thyroid
GO enrichment for all genes present in co-module 23
Human genes (330)			Mouse genes (22)
GO nr	Description	p-value	GO nr	Description	p-value
GO:0006590	thyroid hormone generation	0.015	----	----	----
GO:0042335	cuticle development	0.039	----	----	----
Co-module 24	tongue
GO enrichment for all genes present in co-module 24
Human genes (64)			Mouse genes (197)
GO nr	Description	p-value	GO nr	Description	p-value
GO:0008544	epidermis development	0.016	GO:0045741	positive regulation of epidermal growth factor receptor activity	0.044
Co-module 25	trachea
GO enrichment for all genes present in co-module 25
Human genes (108)			Mouse genes (51)
GO nr	Description	p-value	GO nr	Description	p-value
GO:0048013	ephrin receptor signaling pathway	0.013	----	----	----
Co-module 26	uterus
GO enrichment for all genes present in co-module 26
Human genes (512)			Mouse genes (121)
GO nr	Description	p-value	GO nr	Description	p-value
GO:0008285	negative regulation of cell proliferation	0.011	GO:0051216	cartilage development	0.022
GO:0000122	negative regulation of transcription from RNA polymerase II promoter	0.021	GO:0030326	embryonic limb morphogenesis	0.041
GO:0045165	cell fate commitment	0.027	GO:0007155	cell adhesion	0.042
GO:0048646	anatomical structure formation involved in morphogenesis	0.027	GO:0009954	proximal/distal pattern formation	0.043
GO:0006888	ER to Golgi vesicle-mediated transport	0.037	GO:0001503	ossification	0.049
GO:0001658	branching involved in ureteric bud morphogenesis	0.05	----	----	----
Co-module 27	adrenalgland_interrenalgland_cerebralcortex
GO enrichment for all genes present in co-module 27
Human genes (394)			Mouse genes (176)
GO nr	Description	p-value	GO nr	Description	p-value
GO:0007268	synaptic transmission	0.012	----	----	----
GO:0030178	negative regulation of Wnt receptor signaling pathway	0.017	----	----	----
GO:0008203	cholesterol metabolic process	0.03	----	----	----
GO:0050957	equilibrioception	0.042	----	----	----
Co-module 28	adrenalgland_interrenalgland_dorsalrootganglion
GO enrichment for all genes present in co-module 28
Human genes (6)			Mouse genes (236)
GO nr	Description	p-value	GO nr	Description	p-value
----	----	----	GO:0048265	response to pain	0.011
----	----	----	GO:0045664	regulation of neuron differentiation	0.029
----	----	----	GO:0042423	catecholamine biosynthetic process	0.031
----	----	----	GO:0021524	visceral motor neuron differentiation	0.033
Co-module 29	adrenalgland_interrenalgland_hypophysis
GO enrichment for all genes present in co-module 29
Human genes (14)			Mouse genes (390)
GO nr	Description	p-value	GO nr	Description	p-value
----	----	----	GO:0055114	oxidation reduction	0.018
----	----	----	GO:0040018	positive regulation of multicellular organism growth	0.023
Co-module 30	amygdala_cerebellum
GO enrichment for all genes present in co-module 30
Human genes (961)			Mouse genes (185)
GO nr	Description	p-value	GO nr	Description	p-value
GO:0007158	neuron cell-cell adhesion	0.016	GO:0060079	regulation of excitatory postsynaptic membrane potential	0.026
GO:0035235	ionotropic glutamate receptor signaling pathway	0.02	----	----	----
GO:0008542	visual learning	0.028	----	----	----
GO:0006754	ATP biosynthetic process	0.036	----	----	----
GO:0007214	gamma-aminobutyric acid signaling pathway	0.04	----	----	----
GO:0007409	axonogenesis	0.042	----	----	----
Co-module 31	amygdala_cerebralcortex
GO enrichment for all genes present in co-module 31
Human genes (183)			Mouse genes (112)
GO nr	Description	p-value	GO nr	Description	p-value
GO:0007206	activation of phospholipase C activity by metabotropic glutamate receptor signaling pathway	0.013	GO:0001956	positive regulation of neurotransmitter secretion	0.02
GO:0046928	regulation of neurotransmitter secretion	0.039	GO:0007411	axon guidance	0.03
GO:0008038	neuron recognition	0.049	----	----	----
Co-module 32	amygdala_cerebralcortex
GO enrichment for all genes present in co-module 32
Human genes (83)			Mouse genes (196)
GO nr	Description	p-value	GO nr	Description	p-value
GO:0016081	synaptic vesicle docking involved in exocytosis	0.018	GO:0007158	neuron cell-cell adhesion	0.018
GO:0007611	learning or memory	0.033	GO:0007411	axon guidance	0.04
Co-module 33	amygdala_hypothalamus
GO enrichment for all genes present in co-module 33
Human genes (1075)			Mouse genes (704)
GO nr	Description	p-value	GO nr	Description	p-value
GO:0007269	neurotransmitter secretion	0.023	GO:0007212	dopamine receptor signaling pathway	0.013
GO:0007158	neuron cell-cell adhesion	0.023	GO:0017157	regulation of exocytosis	0.016
GO:0006470	protein amino acid dephosphorylation	0.025	GO:0001662	behavioral fear response	0.022
GO:0016198	axon choice point recognition	0.026	GO:0007628	adult walking behavior	0.028
GO:0035235	ionotropic glutamate receptor signaling pathway	0.026	GO:0007269	neurotransmitter secretion	0.036
GO:0019896	axon transport of mitochondrion	0.026	GO:0006468	protein amino acid phosphorylation	0.047
GO:0010970	microtubule-based transport	0.034	----	----	----
GO:0008542	visual learning	0.046	----	----	----
Co-module 34	amygdala_hypothalamus
GO enrichment for all genes present in co-module 34
Human genes (66)			Mouse genes (187)
GO nr	Description	p-value	GO nr	Description	p-value
GO:0007218	neuropeptide signaling pathway	0.04	----	----	----
GO:0007631	feeding behavior	0.049	----	----	----
Co-module 35	bonemarrow_heart
GO enrichment for all genes present in co-module 35
Human genes (5)			Mouse genes (197)
GO nr	Description	p-value	GO nr	Description	p-value
GO:0010832	negative regulation of myotube differentiation	0.029	----	----	----
GO:0055014	atrial cardiac muscle cell development	0.029	----	----	----
GO:0051929	positive regulation of calcium ion transport via voltage-gated calcium channel activity	0.029	----	----	----
GO:0010667	negative regulation of cardiac muscle cell apoptosis	0.029	----	----	----
GO:0010765	positive regulation of sodium ion transport	0.029	----	----	----
Co-module 36	cerebellum_cerebralcortex
GO enrichment for all genes present in co-module 36
Human genes (932)			Mouse genes (449)
GO nr	Description	p-value	GO nr	Description	p-value
GO:0007616	long-term memory	0.019	GO:0016188	synaptic vesicle maturation	0.013
GO:0035235	ionotropic glutamate receptor signaling pathway	0.019	GO:0031175	neuron projection development	0.016
GO:0060079	regulation of excitatory postsynaptic membrane potential	0.032	----	----	----
GO:0008088	axon cargo transport	0.035	----	----	----
GO:0006836	neurotransmitter transport	0.043	----	----	----
Co-module 37	cerebralcortex_hypothalamus
GO enrichment for all genes present in co-module 37
Human genes (53)			Mouse genes (405)
GO nr	Description	p-value	GO nr	Description	p-value
GO:0007601	visual perception	0.038	GO:0007268	synaptic transmission	0.036
Co-module 39	adrenalgland_interrenalgland_metanephros
GO enrichment for all genes present in co-module 39
Human genes (247)			Mouse genes (26)
GO nr	Description	p-value	GO nr	Description	p-value
GO:0008203	cholesterol metabolic process	0.019	----	----	----
GO:0010878	cholesterol storage	0.023	----	----	----
GO:0042423	catecholamine biosynthetic process	0.038	----	----	----
Co-module 40	adrenalgland_interrenalgland_prostate
GO enrichment for all genes present in co-module 40
Human genes (639)			Mouse genes (139)
GO nr	Description	p-value	GO nr	Description	p-value
GO:0022900	electron transport chain	0.025	GO:0008584	male gonad development	0.024
GO:0016558	protein import into peroxisome matrix	0.025	GO:0030539	male genitalia development	0.024
GO:0008203	cholesterol metabolic process	0.028	GO:0002035	brain renin-angiotensin system	0.033
----	----	----	GO:0001991	regulation of systemic arterial blood pressure by circulatory renin-angiotensin	0.033
----	----	----	GO:0042756	drinking behavior	0.033
Co-module 41	adrenalgland_interrenalgland_tongue
GO enrichment for all genes present in co-module 41
Human genes (340)			Mouse genes (195)
GO nr	Description	p-value	GO nr	Description	p-value
GO:0010466	negative regulation of peptidase activity	0.025	GO:0045109	intermediate filament organization	0.011
GO:0006695	cholesterol biosynthetic process	0.027	GO:0002033	vasodilation by angiotensin involved in regulation of systemic arterial blood pressure	0.022
GO:0043163	cell envelope organization	0.041	GO:0031424	keratinization	0.027
GO:0010878	cholesterol storage	0.041	----	----	----
Co-module 42	adrenalgland_interrenalgland_trachea
GO enrichment for all genes present in co-module 42
Human genes (295)			Mouse genes (196)
GO nr	Description	p-value	GO nr	Description	p-value
GO:0022900	electron transport chain	0.013	GO:0050873	brown fat cell differentiation	0.0098
GO:0010878	cholesterol storage	0.03	GO:0006706	steroid catabolic process	0.022
----	----	----	GO:0055114	oxidation reduction	0.042
Co-module 43	amygdala_cerebellum_cerebralcortex
GO enrichment for all genes present in co-module 43
Human genes (388)			Mouse genes (200)
GO nr	Description	p-value	GO nr	Description	p-value
----	----	----	GO:0051899	membrane depolarization	0.027
----	----	----	GO:0051966	regulation of synaptic transmission, glutamatergic	0.03
Co-module 44	amygdala_cerebralcortex_hypothalamus
GO enrichment for all genes present in co-module 44
Human genes (696)			Mouse genes (788)
GO nr	Description	p-value	GO nr	Description	p-value
GO:0035249	synaptic transmission, glutamatergic	0.028	GO:0007413	axonal fasciculation	0.015
GO:0016081	synaptic vesicle docking involved in exocytosis	0.029	GO:0007212	dopamine receptor signaling pathway	0.022
GO:0007214	gamma-aminobutyric acid signaling pathway	0.031	GO:0007264	small GTPase mediated signal transduction	0.023
GO:0007409	axonogenesis	0.039	GO:0017157	regulation of exocytosis	0.03
GO:0006886	intracellular protein transport	0.041	GO:0006468	protein amino acid phosphorylation	0.031
----	----	----	GO:0006886	intracellular protein transport	0.032
----	----	----	GO:0007268	synaptic transmission	0.048
----	----	----	GO:0006821	chloride transport	0.049
Co-module 45	cerebellum_olfactorybulb
GO enrichment for all genes present in co-module 45
Human genes (400)			Mouse genes (336)
GO nr	Description	p-value	GO nr	Description	p-value
----	----	----	GO:0035176	social behavior	0.011
----	----	----	GO:0007214	gamma-aminobutyric acid signaling pathway	0.014
----	----	----	GO:0043524	negative regulation of neuron apoptosis	0.015
----	----	----	GO:0017156	calcium ion-dependent exocytosis	0.018
----	----	----	GO:0051899	membrane depolarization	0.022
----	----	----	GO:0008542	visual learning	0.026
----	----	----	GO:0035249	synaptic transmission, glutamatergic	0.027
----	----	----	GO:0048814	regulation of dendrite morphogenesis	0.029
----	----	----	GO:0050806	positive regulation of synaptic transmission	0.031
----	----	----	GO:0007268	synaptic transmission	0.032
----	----	----	GO:0007616	long-term memory	0.05
Co-module 46	cerebellum_prostate
GO enrichment for all genes present in co-module 46
Human genes (513)			Mouse genes (261)
GO nr	Description	p-value	GO nr	Description	p-value
GO:0008589	regulation of smoothened signaling pathway	0.018	GO:0030850	prostate gland development	0.028
----	----	----	GO:0032092	positive regulation of protein binding	0.03
----	----	----	GO:0007214	gamma-aminobutyric acid signaling pathway	0.044
Co-module 47	cerebellum_spinalcord
GO enrichment for all genes present in co-module 47
Human genes (27)			Mouse genes (611)
GO nr	Description	p-value	GO nr	Description	p-value
----	----	----	GO:0007628	adult walking behavior	0.015
----	----	----	GO:0007269	neurotransmitter secretion	0.025
----	----	----	GO:0007214	gamma-aminobutyric acid signaling pathway	0.026
----	----	----	GO:0019233	sensory perception of pain	0.032
Co-module 48	cerebralcortex_olfactorybulb
GO enrichment for all genes present in co-module 48
Human genes (534)			Mouse genes (620)
GO nr	Description	p-value	GO nr	Description	p-value
GO:0050919	negative chemotaxis	0.014	GO:0007612	learning	0.012
GO:0042552	myelination	0.042	GO:0008344	adult locomotory behavior	0.013
GO:0007229	integrin-mediated signaling pathway	0.043	GO:0006813	potassium ion transport	0.013
----	----	----	GO:0001662	behavioral fear response	0.014
----	----	----	GO:0007264	small GTPase mediated signal transduction	0.03
----	----	----	GO:0050806	positive regulation of synaptic transmission	0.033
----	----	----	GO:0016188	synaptic vesicle maturation	0.041
----	----	----	GO:0009448	gamma-aminobutyric acid metabolic process	0.041
----	----	----	GO:0019233	sensory perception of pain	0.041
----	----	----	GO:0007399	nervous system development	0.05
Co-module 49	cerebralcortex_olfactorybulb
GO enrichment for all genes present in co-module 49
Human genes (739)			Mouse genes (270)
GO nr	Description	p-value	GO nr	Description	p-value
GO:0030036	actin cytoskeleton organization	0.035	GO:0021954	central nervous system neuron development	0.017
GO:0050919	negative chemotaxis	0.036	GO:0048168	regulation of neuronal synaptic plasticity	0.029
----	----	----	GO:0007420	brain development	0.036
----	----	----	GO:0007158	neuron cell-cell adhesion	0.039
----	----	----	GO:0021893	cerebral cortex GABAergic interneuron fate commitment	0.039
----	----	----	GO:0021882	regulation of transcription from RNA polymerase II promoter involved in forebrain neuron fate commit...	0.039
Co-module 50	cerebralcortex_spinalcord
GO enrichment for all genes present in co-module 50
Human genes (26)			Mouse genes (664)
GO nr	Description	p-value	GO nr	Description	p-value
GO:0014003	oligodendrocyte development	0.013	GO:0007411	axon guidance	0.025
----	----	----	GO:0007628	adult walking behavior	0.025
----	----	----	GO:0006813	potassium ion transport	0.031
----	----	----	GO:0016192	vesicle-mediated transport	0.035
----	----	----	GO:0050905	neuromuscular process	0.044
----	----	----	GO:0031175	neuron projection development	0.046
----	----	----	GO:0016188	synaptic vesicle maturation	0.05
Co-module 51	cerebralcortex_uterus
GO enrichment for all genes present in co-module 51
Human genes (12)			Mouse genes (131)
GO nr	Description	p-value	GO nr	Description	p-value
----	----	----	GO:0051216	cartilage development	0.02
Co-module 52	heart_uterus
GO enrichment for all genes present in co-module 52
Human genes (2)			Mouse genes (453)
GO nr	Description	p-value	GO nr	Description	p-value
----	----	----	GO:0006122	mitochondrial electron transport, ubiquinol to cytochrome c	0.038
Co-module 53	hypophysis_placenta
GO enrichment for all genes present in co-module 53
Human genes (9)			Mouse genes (251)
GO nr	Description	p-value	GO nr	Description	p-value
----	----	----	GO:0060133	somatotropin secreting cell development	0.029
----	----	----	GO:0040018	positive regulation of multicellular organism growth	0.033
Co-module 54	hypothalamus_spinalcord
GO enrichment for all genes present in co-module 54
Human genes (598)			Mouse genes (640)
GO nr	Description	p-value	GO nr	Description	p-value
GO:0048854	brain morphogenesis	0.017	GO:0006836	neurotransmitter transport	0.016
GO:0045110	intermediate filament bundle assembly	0.017	GO:0016192	vesicle-mediated transport	0.032
GO:0007163	establishment or maintenance of cell polarity	0.019	GO:0050804	regulation of synaptic transmission	0.034
----	----	----	GO:0016188	synaptic vesicle maturation	0.036
Co-module 55	hypothalamus_spinalcord
GO enrichment for all genes present in co-module 55
Human genes (276)			Mouse genes (174)
GO nr	Description	p-value	GO nr	Description	p-value
GO:0008090	retrograde axon cargo transport	0.025	GO:0009214	cyclic nucleotide catabolic process	0.045
GO:0018347	protein amino acid farnesylation	0.025	----	----	----
Co-module 56	hypothalamus_spinalcord
GO enrichment for all genes present in co-module 56
Human genes (153)			Mouse genes (331)
GO nr	Description	p-value	GO nr	Description	p-value
----	----	----	GO:0042135	neurotransmitter catabolic process	0.015
Co-module 57	liver_metanephros
GO enrichment for all genes present in co-module 57
Human genes (63)			Mouse genes (468)
GO nr	Description	p-value	GO nr	Description	p-value
GO:0006572	tyrosine catabolic process	0.016	GO:0055114	oxidation reduction	< 1e-30
GO:0006561	proline biosynthetic process	0.033	GO:0009749	response to glucose stimulus	0.0196
----	----	----	GO:0001678	cellular glucose homeostasis	0.0225
----	----	----	GO:0006760	folic acid and derivative metabolic process	0.0245
----	----	----	GO:0046849	bone remodeling	0.0255
----	----	----	GO:0006635	fatty acid beta-oxidation	0.0274
----	----	----	GO:0006814	sodium ion transport	0.0353
Co-module 58	liver_spinalcord
GO enrichment for all genes present in co-module 58
Human genes (53)			Mouse genes (560)
GO nr	Description	p-value	GO nr	Description	p-value
GO:0010595	positive regulation of endothelial cell migration	0.047	GO:0019363	pyridine nucleotide biosynthetic process	0.013
----	----	----	GO:0008206	bile acid metabolic process	0.013
----	----	----	GO:0001678	cellular glucose homeostasis	0.039
----	----	----	GO:0006572	tyrosine catabolic process	0.039
----	----	----	GO:0051384	response to glucocorticoid stimulus	0.044
Co-module 60	lung_swimbladder_olfactorybulb
GO enrichment for all genes present in co-module 60
Human genes (506)			Mouse genes (191)
GO nr	Description	p-value	GO nr	Description	p-value
GO:0050919	negative chemotaxis	0.012	GO:0021893	cerebral cortex GABAergic interneuron fate commitment	0.025
GO:0006897	endocytosis	0.023	GO:0021882	regulation of transcription from RNA polymerase II promoter involved in forebrain neuron fate commit...	0.025
----	----	----	GO:0043569	negative regulation of insulin-like growth factor receptor signaling pathway	0.025
----	----	----	GO:0044057	regulation of system process	0.034
Co-module 61	lung_swimbladder_placenta
GO enrichment for all genes present in co-module 61
Human genes (59)			Mouse genes (517)
GO nr	Description	p-value	GO nr	Description	p-value
GO:0007565	female pregnancy	0.012	GO:0030334	regulation of cell migration	0.015
----	----	----	GO:0010811	positive regulation of cell-substrate adhesion	0.016
----	----	----	GO:0019835	cytolysis	0.016
----	----	----	GO:0001892	embryonic placenta development	0.02
----	----	----	GO:0040007	growth	0.025
----	----	----	GO:0016525	negative regulation of angiogenesis	0.027
----	----	----	GO:0007169	transmembrane receptor protein tyrosine kinase signaling pathway	0.035
Co-module 62	lung_swimbladder_trachea
GO enrichment for all genes present in co-module 62
Human genes (580)			Mouse genes (61)
GO nr	Description	p-value	GO nr	Description	p-value
GO:0032526	response to retinoic acid	0.014	GO:0006821	chloride transport	0.012
GO:0030336	negative regulation of cell migration	0.016	----	----	----
GO:0006898	receptor-mediated endocytosis	0.017	----	----	----
GO:0007585	respiratory gaseous exchange	0.022	----	----	----
Co-module 63	lung_swimbladder_uterus
GO enrichment for all genes present in co-module 63
Human genes (9)			Mouse genes (454)
GO nr	Description	p-value	GO nr	Description	p-value
----	----	----	GO:0001822	kidney development	0.012
----	----	----	GO:0006935	chemotaxis	0.012
----	----	----	GO:0009954	proximal/distal pattern formation	0.013
----	----	----	GO:0018101	peptidyl-citrulline biosynthetic process from peptidyl-arginine	0.018
----	----	----	GO:0048754	branching morphogenesis of a tube	0.019
----	----	----	GO:0030326	embryonic limb morphogenesis	0.035
----	----	----	GO:0030199	collagen fibril organization	0.044
Co-module 64	lymphnode_thymus
GO enrichment for all genes present in co-module 64
Human genes (136)			Mouse genes (392)
GO nr	Description	p-value	GO nr	Description	p-value
GO:0050857	positive regulation of antigen receptor-mediated signaling pathway	0.022	GO:0007249	I-kappaB kinase/NF-kappaB cascade	0.014
GO:0001766	membrane raft polarization	0.022	GO:0007159	leukocyte cell-cell adhesion	0.015
GO:0051249	regulation of lymphocyte activation	0.035	GO:0050852	T cell receptor signaling pathway	0.021
GO:0006955	immune response	0.048	GO:0001782	B cell homeostasis	0.023
----	----	----	GO:0042130	negative regulation of T cell proliferation	0.025
----	----	----	GO:0030217	T cell differentiation	0.029
----	----	----	GO:0006917	induction of apoptosis	0.03
----	----	----	GO:0042113	B cell activation	0.035
----	----	----	GO:0045577	regulation of B cell differentiation	0.046
----	----	----	GO:0002707	negative regulation of lymphocyte mediated immunity	0.049
----	----	----	GO:0002823	negative regulation of adaptive immune response based on somatic recombination of immune receptors b...	0.049
----	----	----	GO:0031295	T cell costimulation	0.05
Co-module 65	lymphnode_trachea
GO enrichment for all genes present in co-module 65
Human genes (418)			Mouse genes (257)
GO nr	Description	p-value	GO nr	Description	p-value
GO:0006493	protein amino acid O-linked glycosylation	0.018	GO:0045087	innate immune response	0.013
----	----	----	GO:0043123	positive regulation of I-kappaB kinase/NF-kappaB cascade	0.022
----	----	----	GO:0032760	positive regulation of tumor necrosis factor production	0.031
----	----	----	GO:0043372	positive regulation of CD4-positive, alpha beta T cell differentiation	0.031
----	----	----	GO:0045368	positive regulation of interleukin-13 biosynthetic process	0.032
Co-module 66	lymphnode_trachea
GO enrichment for all genes present in co-module 66
Human genes (95)			Mouse genes (255)
GO nr	Description	p-value	GO nr	Description	p-value
GO:0006954	inflammatory response	0.023	GO:0051092	positive regulation of NF-kappaB transcription factor activity	0.0098
GO:0043123	positive regulation of I-kappaB kinase/NF-kappaB cascade	0.041	GO:0030889	negative regulation of B cell proliferation	0.016
GO:0019062	virion attachment to host cell surface receptor	0.049	GO:0090068	positive regulation of cell cycle process	0.032
----	----	----	GO:0016064	immunoglobulin mediated immune response	0.033
----	----	----	GO:0045579	positive regulation of B cell differentiation	0.043
----	----	----	GO:0002707	negative regulation of lymphocyte mediated immunity	0.043
----	----	----	GO:0002823	negative regulation of adaptive immune response based on somatic recombination of immune receptors b...	0.043
----	----	----	GO:0006959	humoral immune response	0.047
Co-module 67	lymphnode_uterus
GO enrichment for all genes present in co-module 67
Human genes (686)			Mouse genes (165)
GO nr	Description	p-value	GO nr	Description	p-value
GO:0006955	immune response	0.021	GO:0045087	innate immune response	0.013
GO:0008380	RNA splicing	0.022	GO:0034644	cellular response to UV	0.018
GO:0031053	primary microRNA processing	0.027	GO:0009615	response to virus	0.043
GO:0006396	RNA processing	0.04	----	----	----
Co-module 68	metanephros_olfactorybulb
GO enrichment for all genes present in co-module 68
Human genes (348)			Mouse genes (393)
GO nr	Description	p-value	GO nr	Description	p-value
GO:0006814	sodium ion transport	0.012	----	----	----
Co-module 69	metanephros_spinalcord
GO enrichment for all genes present in co-module 69
Human genes (7)			Mouse genes (318)
GO nr	Description	p-value	GO nr	Description	p-value
GO:0006682	galactosylceramide biosynthetic process	0.036	GO:0016338	calcium-independent cell-cell adhesion	0.03
----	----	----	GO:0015695	organic cation transport	0.048
----	----	----	GO:0006817	phosphate transport	0.049
Co-module 70	olfactorybulb_ovary
GO enrichment for all genes present in co-module 70
Human genes (326)			Mouse genes (607)
GO nr	Description	p-value	GO nr	Description	p-value
GO:0030334	regulation of cell migration	0.043	GO:0006355	regulation of transcription, DNA-dependent	0.028
----	----	----	GO:0006281	DNA repair	0.035
Co-module 71	olfactorybulb_spinalcord
GO enrichment for all genes present in co-module 71
Human genes (52)			Mouse genes (178)
GO nr	Description	p-value	GO nr	Description	p-value
----	----	----	GO:0007628	adult walking behavior	0.011
----	----	----	GO:0021893	cerebral cortex GABAergic interneuron fate commitment	0.019
----	----	----	GO:0021882	regulation of transcription from RNA polymerase II promoter involved in forebrain neuron fate commit...	0.019
Co-module 72	ovary_prostate
GO enrichment for all genes present in co-module 72
Human genes (292)			Mouse genes (673)
GO nr	Description	p-value	GO nr	Description	p-value
GO:0030850	prostate gland development	0.012	GO:0030850	prostate gland development	0.027
GO:0030336	negative regulation of cell migration	0.015	----	----	----
Co-module 73	ovary_trachea
GO enrichment for all genes present in co-module 73
Human genes (133)			Mouse genes (625)
GO nr	Description	p-value	GO nr	Description	p-value
----	----	----	GO:0006355	regulation of transcription, DNA-dependent	0.02
----	----	----	GO:0016568	chromatin modification	0.036
Co-module 74	ovary_uterus
GO enrichment for all genes present in co-module 74
Human genes (281)			Mouse genes (943)
GO nr	Description	p-value	GO nr	Description	p-value
GO:0001501	skeletal system development	0.012	GO:0006364	rRNA processing	0.015
GO:0050680	negative regulation of epithelial cell proliferation	0.013	GO:0006298	mismatch repair	0.017
GO:0045668	negative regulation of osteoblast differentiation	0.017	GO:0008380	RNA splicing	0.021
GO:0048146	positive regulation of fibroblast proliferation	0.026	GO:0000184	nuclear-transcribed mRNA catabolic process, nonsense-mediated decay	0.05
GO:0050650	chondroitin sulfate proteoglycan biosynthetic process	0.038	----	----	----
GO:0001666	response to hypoxia	0.044	----	----	----
GO:2000026	regulation of multicellular organismal development	0.044	----	----	----
GO:0001822	kidney development	0.045	----	----	----
Co-module 75	placenta_prostate
GO enrichment for all genes present in co-module 75
Human genes (11)			Mouse genes (322)
GO nr	Description	p-value	GO nr	Description	p-value
----	----	----	GO:0001892	embryonic placenta development	0.024
Co-module 76	prostate_trachea
GO enrichment for all genes present in co-module 76
Human genes (398)			Mouse genes (47)
GO nr	Description	p-value	GO nr	Description	p-value
GO:0030850	prostate gland development	0.027	GO:0030850	prostate gland development	0.028
GO:0030855	epithelial cell differentiation	0.046	----	----	----
GO:0006486	protein amino acid glycosylation	0.048	----	----	----
Co-module 77	prostate_uterus
GO enrichment for all genes present in co-module 77
Human genes (376)			Mouse genes (212)
GO nr	Description	p-value	GO nr	Description	p-value
GO:0008360	regulation of cell shape	0.034	GO:0030850	prostate gland development	0.022
Co-module 78	testis_thymus
GO enrichment for all genes present in co-module 78
Human genes (771)			Mouse genes (40)
GO nr	Description	p-value	GO nr	Description	p-value
GO:0000910	cytokinesis	0.012	GO:0051301	cell division	0.012
GO:0042110	T cell activation	0.018	----	----	----
GO:0007052	mitotic spindle organization	0.019	----	----	----
GO:0007062	sister chromatid cohesion	0.026	----	----	----
GO:0051028	mRNA transport	0.034	----	----	----
GO:0010564	regulation of cell cycle process	0.04	----	----	----
GO:0006310	DNA recombination	0.045	----	----	----
GO:0007049	cell cycle	0.049	----	----	----
Co-module 79	amygdala_cerebralcortex_lung_swimbladder
GO enrichment for all genes present in co-module 79
Human genes (18)			Mouse genes (133)
GO nr	Description	p-value	GO nr	Description	p-value
----	----	----	GO:0001956	positive regulation of neurotransmitter secretion	0.036
----	----	----	GO:0050919	negative chemotaxis	0.036
Co-module 80	amygdala_cerebralcortex_olfactorybulb
GO enrichment for all genes present in co-module 80
Human genes (482)			Mouse genes (361)
GO nr	Description	p-value	GO nr	Description	p-value
GO:0050919	negative chemotaxis	0.0098	GO:0001764	neuron migration	0.011
GO:0007411	axon guidance	0.026	GO:0007269	neurotransmitter secretion	0.018
GO:0051056	regulation of small GTPase mediated signal transduction	0.033	GO:0035235	ionotropic glutamate receptor signaling pathway	0.018
----	----	----	GO:0007420	brain development	0.034
----	----	----	GO:0048814	regulation of dendrite morphogenesis	0.035
----	----	----	GO:0008542	visual learning	0.037
Co-module 81	amygdala_cerebralcortex_olfactorybulb
GO enrichment for all genes present in co-module 81
Human genes (323)			Mouse genes (292)
GO nr	Description	p-value	GO nr	Description	p-value
GO:0006468	protein amino acid phosphorylation	0.013	GO:0001578	microtubule bundle formation	0.012
GO:0007158	neuron cell-cell adhesion	0.015	GO:0007626	locomotory behavior	0.014
GO:0008542	visual learning	0.03	GO:0007413	axonal fasciculation	0.018
GO:0007206	activation of phospholipase C activity by metabotropic glutamate receptor signaling pathway	0.039	GO:0031175	neuron projection development	0.029
GO:0007214	gamma-aminobutyric acid signaling pathway	0.039	GO:0007268	synaptic transmission	0.043
----	----	----	GO:0007158	neuron cell-cell adhesion	0.044
----	----	----	GO:0014057	positive regulation of acetylcholine secretion	0.044
Co-module 82	tongue_trachea
GO enrichment for all genes present in co-module 82
Human genes (311)			Mouse genes (151)
GO nr	Description	p-value	GO nr	Description	p-value
GO:0043163	cell envelope organization	0.036	GO:0007596	blood coagulation	0.017
----	----	----	GO:0007155	cell adhesion	0.041
Co-module 83	tongue_uterus
GO enrichment for all genes present in co-module 83
Human genes (6)			Mouse genes (456)
GO nr	Description	p-value	GO nr	Description	p-value
----	----	----	GO:0019370	leukotriene biosynthetic process	0.015
----	----	----	GO:0018101	peptidyl-citrulline biosynthetic process from peptidyl-arginine	0.016
----	----	----	GO:0030199	collagen fibril organization	0.037
Co-module 84	amygdala_hypothalamus_spinalcord
GO enrichment for all genes present in co-module 84
Human genes (56)			Mouse genes (134)
GO nr	Description	p-value	GO nr	Description	p-value
GO:0006935	chemotaxis	0.042	----	----	----
Co-module 85	amygdala_hypothalamus_spinalcord
GO enrichment for all genes present in co-module 85
Human genes (39)			Mouse genes (324)
GO nr	Description	p-value	GO nr	Description	p-value
GO:0007631	feeding behavior	0.011	----	----	----
GO:0050891	multicellular organismal water homeostasis	0.026	----	----	----
Co-module 86	cerebellum_hypothalamus_spinalcord
GO enrichment for all genes present in co-module 86
Human genes (73)			Mouse genes (332)
GO nr	Description	p-value	GO nr	Description	p-value
----	----	----	GO:0042135	neurotransmitter catabolic process	0.015
Co-module 87	cerebralcortex_hypothalamus_spinalcord
GO enrichment for all genes present in co-module 87
Human genes (101)			Mouse genes (379)
GO nr	Description	p-value	GO nr	Description	p-value
----	----	----	GO:0007214	gamma-aminobutyric acid signaling pathway	0.023
Co-module 88	amygdala_cerebralcortex_hypothalamus_olfactorybulb
GO enrichment for all genes present in co-module 88
Human genes (1112)			Mouse genes (470)
GO nr	Description	p-value	GO nr	Description	p-value
GO:0030036	actin cytoskeleton organization	0.011	GO:0007264	small GTPase mediated signal transduction	0.011
GO:0007409	axonogenesis	0.013	GO:0007268	synaptic transmission	0.014
GO:0001578	microtubule bundle formation	0.014	GO:0016198	axon choice point recognition	0.015
GO:0006887	exocytosis	0.015	GO:0031175	neuron projection development	0.015
GO:0007158	neuron cell-cell adhesion	0.027	GO:0007409	axonogenesis	0.024
GO:0007155	cell adhesion	0.029	GO:0007269	neurotransmitter secretion	0.032
GO:0051056	regulation of small GTPase mediated signal transduction	0.03	----	----	----
GO:0016198	axon choice point recognition	0.03	----	----	----
GO:0019896	axon transport of mitochondrion	0.03	----	----	----
GO:0035235	ionotropic glutamate receptor signaling pathway	0.03	----	----	----
GO:0060315	negative regulation of ryanodine-sensitive calcium-release channel activity	0.03	----	----	----
GO:0060316	positive regulation of ryanodine-sensitive calcium-release channel activity	0.03	----	----	----
GO:0006836	neurotransmitter transport	0.036	----	----	----
GO:0006754	ATP biosynthetic process	0.037	----	----	----
GO:0010970	microtubule-based transport	0.043	----	----	----
Co-module 89	amygdala_cerebralcortex_hypothalamus_olfactorybulb
GO enrichment for all genes present in co-module 89
Human genes (213)			Mouse genes (366)
GO nr	Description	p-value	GO nr	Description	p-value
----	----	----	GO:0016079	synaptic vesicle exocytosis	0.0098
----	----	----	GO:0007269	neurotransmitter secretion	0.014
----	----	----	GO:0035235	ionotropic glutamate receptor signaling pathway	0.019
----	----	----	GO:0048715	negative regulation of oligodendrocyte differentiation	0.019
----	----	----	GO:0048814	regulation of dendrite morphogenesis	0.037
----	----	----	GO:0017157	regulation of exocytosis	0.04
----	----	----	GO:0050806	positive regulation of synaptic transmission	0.043
Co-module 90	cerebellum_cerebralcortex_hypothalamus_spinalcord
GO enrichment for all genes present in co-module 90
Human genes (149)			Mouse genes (147)
GO nr	Description	p-value	GO nr	Description	p-value
----	----	----	GO:0009214	cyclic nucleotide catabolic process	0.034
Co-module 91	lung_swimbladder_lymphnode_trachea
GO enrichment for all genes present in co-module 91
Human genes (511)			Mouse genes (652)
GO nr	Description	p-value	GO nr	Description	p-value
GO:0051707	response to other organism	0.034	GO:0007386	compartment pattern formation	0.015
GO:0006898	receptor-mediated endocytosis	0.034	GO:0001757	somite specification	0.015
GO:0006935	chemotaxis	0.039	GO:0006468	protein amino acid phosphorylation	0.02
----	----	----	GO:0051092	positive regulation of NF-kappaB transcription factor activity	0.035
Co-module 92	lymphnode_thymus_trachea
GO enrichment for all genes present in co-module 92
Human genes (12)			Mouse genes (613)
GO nr	Description	p-value	GO nr	Description	p-value
----	----	----	GO:0002639	positive regulation of immunoglobulin production	0.0098
----	----	----	GO:0006959	humoral immune response	0.013
----	----	----	GO:0046641	positive regulation of alpha-beta T cell proliferation	0.015
----	----	----	GO:0043011	myeloid dendritic cell differentiation	0.015
----	----	----	GO:0045060	negative thymic T cell selection	0.015
----	----	----	GO:0050856	regulation of T cell receptor signaling pathway	0.015
----	----	----	GO:0042113	B cell activation	0.019
----	----	----	GO:0032760	positive regulation of tumor necrosis factor production	0.028
----	----	----	GO:0042110	T cell activation	0.037
----	----	----	GO:0032733	positive regulation of interleukin-10 production	0.039
----	----	----	GO:0045351	type I interferon biosynthetic process	0.049
----	----	----	GO:0050830	defense response to Gram-positive bacterium	0.049
Co-module 93	cerebralcortex_hypothalamus_olfactorybulb_spinalcord
GO enrichment for all genes present in co-module 93
Human genes (42)			Mouse genes (77)
GO nr	Description	p-value	GO nr	Description	p-value
GO:0007409	axonogenesis	0.035	----	----	----
Co-module 94	amygdala_cerebralcortex_hypothalamus_olfactorybulb_spinalcord
GO enrichment for all genes present in co-module 94
Human genes (508)			Mouse genes (805)
GO nr	Description	p-value	GO nr	Description	p-value
GO:0008542	visual learning	0.012	GO:0007264	small GTPase mediated signal transduction	0.013
GO:0050771	negative regulation of axonogenesis	0.015	GO:0007413	axonal fasciculation	0.017
GO:0006468	protein amino acid phosphorylation	0.025	GO:0007268	synaptic transmission	0.021
GO:0006897	endocytosis	0.035	GO:0007212	dopamine receptor signaling pathway	0.025
GO:0007417	central nervous system development	0.043	GO:0017157	regulation of exocytosis	0.034
Co-module 95	cerebellum_cerebralcortex_hypothalamus_olfactorybulb_spinalcord
GO enrichment for all genes present in co-module 95
Human genes (164)			Mouse genes (597)
GO nr	Description	p-value	GO nr	Description	p-value
GO:0008589	regulation of smoothened signaling pathway	0.013	GO:0007409	axonogenesis	0.018
GO:0042472	inner ear morphogenesis	0.041	GO:0007214	gamma-aminobutyric acid signaling pathway	0.021
----	----	----	GO:0007268	synaptic transmission	0.023
Co-module 96	amygdala_cerebellum_cerebralcortex_hypothalamus_olfactorybulb_spinalcord
GO enrichment for all genes present in co-module 96
Human genes (79)			Mouse genes (454)
GO nr	Description	p-value	GO nr	Description	p-value
GO:0008089	anterograde axon cargo transport	0.02	GO:0016188	synaptic vesicle maturation	0.013
GO:0007158	neuron cell-cell adhesion	0.029	GO:0007268	synaptic transmission	0.02
----	----	----	GO:0007409	axonogenesis	0.025
----	----	----	GO:0007269	neurotransmitter secretion	0.027
----	----	----	GO:0007212	dopamine receptor signaling pathway	0.029
----	----	----	GO:0006468	protein amino acid phosphorylation	0.03
Co-module 97	amygdala_cerebellum_cerebralcortex_hypothalamus_olfactorybulb_spinalcord
GO enrichment for all genes present in co-module 97
Human genes (70)			Mouse genes (414)
GO nr	Description	p-value	GO nr	Description	p-value
----	----	----	GO:0016188	synaptic vesicle maturation	0.011
----	----	----	GO:0007409	axonogenesis	0.013
----	----	----	GO:0007212	dopamine receptor signaling pathway	0.024
----	----	----	GO:0007214	gamma-aminobutyric acid signaling pathway	0.034
----	----	----	GO:0007268	synaptic transmission	0.041
----	----	----	GO:0017156	calcium ion-dependent exocytosis	0.043
Co-module 98	amygdala_cerebellum_cerebralcortex_hypothalamus_olfactorybulb_spinalcord
GO enrichment for all genes present in co-module 98
Human genes (57)			Mouse genes (389)
GO nr	Description	p-value	GO nr	Description	p-value
----	----	----	GO:0007212	dopamine receptor signaling pathway	0.018
----	----	----	GO:0006821	chloride transport	0.025
----	----	----	GO:0017156	calcium ion-dependent exocytosis	0.031
