# Supplementary material for: Comparative modular analysis of gene expression in vertebrate organs
Source: BMC Genomics. 2012 Mar 29;13:124. doi: 10.1186/1471-2164-13-124 (PMC3359279; doi:10.1186/1471-2164-13-124)
Supplement: Additional file 3 — The list of co-modules obtained with the PPA run on data matched by homologous organs. For every co-module we show the median dN/dS value for mouse and human genes separately. We also show a p-value of Wilcoxon signed rank test. In bold black wemarked modules with median dN/dS significantly lower than global median, and in bold red we marked co-modules with median dN/dS significantly higher than global median. [file 1471-2164-13-124-S3.XLS]

## Sheet: Table S3
Table S3: The list of co-modules obtained with the PPA based on homologous organs and the median dN/dS ratio for genes belonging to these co-modules
in bold black - co-modules containing genes with dN/dS lower than expected by chance
in bold red - co-modules containing genes with dN/dS higher than expected by chance
Human genes (median dN/dS = 0.0991)				Mouse genes (median dN/dS = 0.1048)
Co-module organs	median	p-value		Co-module organs	median	p-value
amygdala_cerebellum_cerebralcortex_hypothalamus_olfactorybulb_spinalcord	0.035714	4.2e-05		amygdala_cerebralcortex_olfactorybulb	0.039455	<1.0E-07
amygdala_cerebellum_cerebralcortex_hypothalamus_olfactorybulb_spinalcord	0.03677	0.000112		cerebralcortex_olfactorybulb	0.040176	<1.0E-07
amygdala_cerebralcortex	0.041462	1e-06		amygdala_cerebralcortex_hypothalamus_olfactorybulb	0.042634	<1.0E-07
amygdala_cerebellum_cerebralcortex_hypothalamus_olfactorybulb_spinalcord	0.041922	1.5e-05		amygdala_cerebellum_cerebralcortex_hypothalamus_olfactorybulb_spinalcord	0.043309	<1.0E-07
amygdala_cerebellum_cerebralcortex	0.042017	<1.0E-07		cerebralcortex_olfactorybulb	0.043934	<1.0E-07
amygdala_cerebralcortex_olfactorybulb	0.042857	<1.0E-07		amygdala_cerebellum_cerebralcortex_hypothalamus_olfactorybulb_spinalcord	0.044448	<1.0E-07
cerebellum_cerebralcortex_hypothalamus_olfactorybulb_spinalcord	0.044823	<1.0E-07		amygdala_cerebralcortex_hypothalamus_olfactorybulb	0.046709	<1.0E-07
amygdala_cerebralcortex	0.046179	7.9e-05		amygdala_cerebellum_cerebralcortex_hypothalamus_olfactorybulb_spinalcord	0.04675	<1.0E-07
amygdala_cerebralcortex_hypothalamus	0.046681	<1.0E-07		cerebellum_cerebralcortex	0.047034	<1.0E-07
amygdala_cerebellum	0.047353	<1.0E-07		amygdala	0.048345	0.000155
cerebellum_cerebralcortex	0.048622	<1.0E-07		amygdala_cerebralcortex_hypothalamus	0.048397	<1.0E-07
cerebellum	0.04974	<1.0E-07		amygdala_cerebralcortex_olfactorybulb	0.048397	<1.0E-07
amygdala_cerebralcortex_hypothalamus_olfactorybulb_spinalcord	0.051783	<1.0E-07		cerebellum_olfactorybulb	0.04921	<1.0E-07
amygdala	0.052492	<1.0E-07		cerebralcortex_hypothalamus_olfactorybulb_spinalcord	0.049311	0.000321
amygdala_cerebralcortex_hypothalamus_olfactorybulb	0.0529	<1.0E-07		cerebralcortex	0.049724	5.8e-05
cerebralcortex	0.053241	<1.0E-07		amygdala_cerebralcortex	0.04983	0.000241
amygdala_hypothalamus	0.0573	<1.0E-07		amygdala_cerebralcortex_hypothalamus_olfactorybulb_spinalcord	0.050347	<1.0E-07
cerebellum_prostate	0.064216	6e-06		olfactorybulb	0.051458	3e-05
cerebralcortex_olfactorybulb	0.070004	<1.0E-07		amygdala_cerebralcortex	0.051818	2e-06
adrenalgland_interrenalgland_cerebralcortex	0.07036	0.000497		amygdala_cerebellum_cerebralcortex	0.054788	<1.0E-07
lymphnode_uterus	0.100596	8.2e-05		cerebellum_cerebralcortex_hypothalamus_olfactorybulb_spinalcord	0.05514	<1.0E-07
metanephros_olfactorybulb	0.107414	0.000116		cerebralcortex_spinalcord	0.055926	<1.0E-07
salivarygland	0.107553	1.2e-05		amygdala_cerebellum	0.055976	<1.0E-07
adrenalgland_interrenalgland_tongue	0.108225	6e-06		amygdala_hypothalamus	0.056003	<1.0E-07
lymphnode_thymus	0.111841	0.000184		cerebellum_spinalcord	0.058009	<1.0E-07
testis_thymus	0.115851	<1.0E-07		adrenalgland_interrenalgland_cerebralcortex	0.05958	0.000118
lung_swimbladder_lymphnode_trachea	0.116653	<1.0E-07		olfactorybulb_spinalcord	0.059873	<1.0E-07
placenta	0.118447	6.4e-05		cerebralcortex_hypothalamus	0.060595	<1.0E-07
lymphnode_trachea	0.122543	<1.0E-07		lung_swimbladder_olfactorybulb	0.066594	0.000479
tongue_trachea	0.123746	<1.0E-07		cerebralcortex_hypothalamus_spinalcord	0.068847	1.2e-05
lymphnode	0.127803	<1.0E-07		cerebellum_cerebralcortex_hypothalamus_spinalcord	0.071188	0.000199
metanephros	0.130523	0.000328		hypothalamus_spinalcord	0.071525	0.000167
liver	0.137455	<1.0E-07		cerebellum_hypothalamus_spinalcord	0.071875	0.000173
liver_metanephros	0.138221	0.000312		dorsalrootganglion	0.072234	0.000117
testis	0.142944	<1.0E-07		hypothalamus_spinalcord	0.072476	1e-06
tongue	0.190248	1.3e-05		ovary_uterus	0.110936	<1.0E-07
lymphnode_trachea	0.191139	<1.0E-07		ovary_prostate	0.113177	<1.0E-07
trachea	0.115452	0.001618		liver_spinalcord	0.114392	2e-06
cerebellum_olfactorybulb	0.07478	0.001714		heart_uterus	0.115211	4.4e-05
adrenalgland_interrenalgland_metanephros	0.106123	0.003507		tongue_uterus	0.115721	7e-06
bonemarrow	0.142151	0.00359		hypophysis_placenta	0.118632	0.000239
amygdala_cerebralcortex_lung_swimbladder	0.037001	0.00497		placenta	0.124948	2.4e-05
adrenalgland_interrenalgland_trachea	0.102807	0.006118		lung_swimbladder_lymphnode_trachea	0.126846	<1.0E-07
hypothalamus	0.079132	0.012865		tongue	0.13726	3e-06
prostate_trachea	0.099705	0.021285		adrenalgland_interrenalgland_trachea	0.13982	<1.0E-07
lung_swimbladder_trachea	0.094273	0.029267		lymphnode_thymus	0.140018	<1.0E-07
lymphnode_thymus_trachea	0.346145	0.03125		lymphnode_thymus_trachea	0.142578	<1.0E-07
dorsalrootganglion	0.099676	0.031394		bonemarrow_heart	0.142739	<1.0E-07
olfactorybulb	0.105359	0.035147		lymphnode_uterus	0.145731	<1.0E-07
adrenalgland_interrenalgland	0.105543	0.045749		liver_metanephros	0.146751	<1.0E-07
cerebralcortex_hypothalamus	0.065403	0.046165		ovary_trachea	0.1468	<1.0E-07
thymus	0.09526	0.047908		metanephros	0.148339	<1.0E-07
thyroid	0.101098	0.0526		liver	0.156547	<1.0E-07
hypophysis_hypothalamus	0.160244	0.058573		ovary	0.16822	<1.0E-07
olfactorybulb_ovary	0.096185	0.072739		lymphnode_trachea	0.170692	<1.0E-07
adrenalgland_interrenalgland_prostate	0.093622	0.072786		tongue_trachea	0.173739	<1.0E-07
amygdala_hypothalamus_spinalcord	0.073189	0.074004		lymphnode	0.176869	<1.0E-07
amygdala_cerebralcortex_olfactorybulb	0.080164	0.086055		trachea	0.183298	1.3e-05
ovary_trachea	0.103321	0.086191		lymphnode_trachea	0.201688	<1.0E-07
lung_swimbladder_olfactorybulb	0.093029	0.092258		testis	0.202464	<1.0E-07
liver_testis	0.106125	0.097373		lung_swimbladder_trachea	0.20518	3e-06
placenta_prostate	0.062157	0.097656		lung_swimbladder_placenta	0.100853	0.000742
liver_spinalcord	0.092993	0.10052		cerebellum	0.059911	0.000951
tongue_uterus	0.027161	0.125		bonemarrow	0.141308	0.001677
lung_swimbladder_uterus	0.065941	0.148438		placenta_prostate	0.11143	0.003048
uterus	0.078676	0.164896		heart	0.122834	0.008396
hypothalamus_spinalcord	0.081734	0.195441		cerebellum_prostate	0.077806	0.008853
cerebralcortex_uterus	0.04395	0.206055		hypothalamus_spinalcord	0.073557	0.010192
cerebellum_spinalcord	0.054684	0.253098		lung_swimbladder_uterus	0.101097	0.0103
cerebralcortex_olfactorybulb	0.082376	0.261173		adrenalgland_interrenalgland_tongue	0.116025	0.010956
adrenalgland_interrenalgland_hypophysis	0.132086	0.267578		amygdala_hypothalamus_spinalcord	0.078787	0.012678
skeletalmuscle	0.088002	0.279875		amygdala_hypothalamus_spinalcord	0.081936	0.013555
prostate	0.086438	0.293043		thymus	0.118204	0.016373
ovary_uterus	0.077853	0.295888		hypophysis_hypothalamus	0.080211	0.019123
cerebralcortex_hypothalamus_spinalcord	0.081705	0.383278		hypothalamus	0.071525	0.020227
heart	0.095363	0.386459		amygdala_cerebralcortex_lung_swimbladder	0.068665	0.0218
amygdala_hypothalamus_spinalcord	0.096402	0.453329		prostate_trachea	0.134191	0.026995
cerebralcortex_hypothalamus_olfactorybulb_spinalcord	0.070505	0.512361		prostate_uterus	0.109195	0.028119
olfactorybulb_spinalcord	0.086828	0.546387		spinalcord	0.063555	0.033142
ovary_prostate	0.094825	0.555245		adrenalgland_interrenalgland_dorsalrootganglion	0.08717	0.036146
spinalcord	0.08822	0.577968		lung_swimbladder	0.09494	0.037887
ovary	0.095033	0.588138		amygdala_hypothalamus	0.074329	0.044238
metanephros_spinalcord	0.047407	0.625		uterus	0.110445	0.051693
cerebellum_cerebralcortex_hypothalamus_spinalcord	0.084396	0.636398		metanephros_spinalcord	0.100602	0.063086
hypothalamus_spinalcord	0.085861	0.655907		adrenalgland_interrenalgland_metanephros	0.123765	0.08298
amygdala_hypothalamus	0.081762	0.795068		prostate	0.107372	0.105841
cerebellum_hypothalamus_spinalcord	0.091892	0.815633		liver_testis	0.138171	0.127197
lung_swimbladder_placenta	0.07226	0.840632		salivarygland	0.121245	0.1454
cerebralcortex_spinalcord	0.081705	0.861162		cerebralcortex_uterus	0.07683	0.154899
bonemarrow_heart	0.078386	0.875		testis_thymus	0.114389	0.184931
hypophysis_placenta	0.028255	0.875		thyroid	0.148422	0.203125
amygdala_cerebralcortex_hypothalamus_olfactorybulb	0.087282	0.881049		adrenalgland_interrenalgland_prostate	0.109138	0.217646
hypophysis	0.080029	0.894435		skeletalmuscle	0.081368	0.252707
lung_swimbladder	0.087919	0.906811		metanephros_olfactorybulb	0.093079	0.290535
hypothalamus_spinalcord	0.08546	0.965502		adrenalgland_interrenalgland_hypophysis	0.095176	0.4171
prostate_uterus	0.086855	0.994694		hypophysis	0.088295	0.42354
adrenalgland_interrenalgland_dorsalrootganglion	0.088605	1		adrenalgland_interrenalgland	0.098162	0.607957
heart_uterus	0.098613	1		olfactorybulb_ovary	0.084961	0.733658
