# Supplementary material for: Comparative modular analysis of gene expression in vertebrate organs
Source: BMC Genomics. 2012 Mar 29;13:124. doi: 10.1186/1471-2164-13-124 (PMC3359279; doi:10.1186/1471-2164-13-124)
Supplement: Additional file 6 — The list of co-modules obtained with the PPA run on data matched by homologous organs. For every co-module we show list of homologous organs assigned to the co-module and the list of the zebrafish organs enriched in expression of genes orthologous to mouse genes assigned to the co-module. [file 1471-2164-13-124-S6.XLS]

## Sheet: Add_file6
The list of co-modules obtained with the PPA based on homologous organs and the zebrafish organs enriched in expression of orthologous genes.
Co-module 1	adrenalgland_interrenalgland
OrganId	OrganName	p-value
ZFA:0009061	adrenergic neuron	0.031
Co-module 3	bonemarrow
OrganId	OrganName	p-value
ZFA:0000007	blood	1.8e-07
ZFA:0000033	intermediate cell mass of mesoderm	3.7e-05
ZFA:0000106	extension	0.011
ZFA:0000568	presumptive blood	0.022
Co-module 5	cerebralcortex
OrganId	OrganName	p-value
ZFA:0000152	retina	0.021
ZFA:0000079	telencephalon	0.03
ZFA:0000029	hindbrain	0.045
ZFA:0000761	basal plate midbrain	0.046
Co-module 7	heart
OrganId	OrganName	p-value
ZFA:0000360	heart tube	0.013
Co-module 8	hypophysis
OrganId	OrganName	p-value
ZFA:0001198	adenohypophyseal placode	1.4e-10
ZFA:0001282	adenohypophysis	1.6e-09
ZFA:0009245	primary interneuron	0.003
ZFA:0009244	primary motor neuron	0.013
Co-module 9	hypothalamus
OrganId	OrganName	p-value
ZFA:0000032	hypothalamus	0.019
Co-module 10	liver
OrganId	OrganName	p-value
ZFA:0000123	liver	2.4e-21
ZFA:0000088	YSL	7e-08
Co-module 11	lung_swimbladder
OrganId	OrganName	p-value
ZFA:0001315	atrioventricular canal	0.0036
ZFA:0000120	lateral line ganglion	0.0082
ZFA:0000107	eye	0.024
Co-module 19	skeletalmuscle
OrganId	OrganName	p-value
ZFA:0009117	fast muscle cell	0.038
Co-module 21	testis
OrganId	OrganName	p-value
ZFA:0000001	Kupffer's vesicle	2.1e-05
ZFA:0000047	peripheral olfactory organ	6.5e-05
ZFA:0000150	pronephric duct	0.00027
ZFA:0000138	otic placode	0.0015
ZFA:0000023	forerunner cell group	0.0038
ZFA:0000048	olfactory placode	0.041
Co-module 22	thymus
OrganId	OrganName	p-value
ZFA:0009366	hair cell	0.0087
ZFA:0001360	parapineal organ	0.011
ZFA:0001471	posterior lateral line system	0.027
ZFA:0000091	axial chorda mesoderm	0.045
Co-module 24	tongue
OrganId	OrganName	p-value
ZFA:0000086	EVL	8.1e-09
ZFA:0001185	periderm	4.7e-06
ZFA:0000047	peripheral olfactory organ	0.0087
ZFA:0000105	epidermis	0.02
Co-module 25	trachea
OrganId	OrganName	p-value
ZFA:0000656	ectopterygoid	0.041
Co-module 26	uterus
OrganId	OrganName	p-value
ZFA:0009285	podocyte	0.00086
ZFA:0000113	head mesenchyme	0.0015
ZFA:0007032	midbrain neural rod	0.0018
ZFA:0001288	renal glomerulus	0.0022
ZFA:0000141	pectoral fin bud	0.0027
ZFA:0000393	mesenchyme	0.046
Co-module 30	amygdala_cerebellum
OrganId	OrganName	p-value
ZFA:0009248	neuron	0.0063
ZFA:0000013	cranial ganglion	0.0075
ZFA:0000024	retinal ganglion cell layer	0.01
Co-module 32	amygdala_cerebralcortex
OrganId	OrganName	p-value
ZFA:0000029	hindbrain	0.017
Co-module 33	amygdala_hypothalamus
OrganId	OrganName	p-value
ZFA:0000162	trigeminal placode	1.7e-12
ZFA:0000024	retinal ganglion cell layer	6.3e-12
ZFA:0009248	neuron	1.9e-11
ZFA:0000013	cranial ganglion	1.4e-10
ZFA:0000079	telencephalon	1.3e-08
ZFA:0000761	basal plate midbrain	7.9e-08
ZFA:0000160	tegmentum	1.1e-07
ZFA:0000075	spinal cord	1.4e-07
ZFA:0000019	epiphysis	7.6e-07
ZFA:0000101	diencephalon	3e-06
ZFA:0000029	hindbrain	8.8e-05
ZFA:0000295	trigeminal ganglion	0.00059
ZFA:0000402	olfactory bulb	0.003
ZFA:0000012	central nervous system	0.0041
ZFA:0000047	peripheral olfactory organ	0.0085
Co-module 34	amygdala_hypothalamus
OrganId	OrganName	p-value
ZFA:0000032	hypothalamus	0.004
ZFA:0000470	preoptic area	0.0083
Co-module 35	bonemarrow_heart
OrganId	OrganName	p-value
ZFA:0009316	cardiac muscle cell	0.041
Co-module 36	cerebellum_cerebralcortex
OrganId	OrganName	p-value
ZFA:0000013	cranial ganglion	7.9e-20
ZFA:0009248	neuron	4.4e-17
ZFA:0000024	retinal ganglion cell layer	4.2e-15
ZFA:0000079	telencephalon	1.2e-13
ZFA:0000029	hindbrain	2.2e-13
ZFA:0000162	trigeminal placode	4.8e-13
ZFA:0000075	spinal cord	1.1e-11
ZFA:0000160	tegmentum	1.1e-08
ZFA:0000101	diencephalon	2.3e-08
ZFA:0000761	basal plate midbrain	2.2e-07
ZFA:0000012	central nervous system	2.4e-07
ZFA:0000019	epiphysis	7.8e-07
ZFA:0000402	olfactory bulb	6.8e-05
ZFA:0000295	trigeminal ganglion	0.0011
ZFA:0001556	sympathetic chain ganglion	0.0083
ZFA:0000109	forebrain	0.01
ZFA:0000120	lateral line ganglion	0.011
ZFA:0000008	brain	0.014
ZFA:0000152	retina	0.018
Co-module 43	amygdala_cerebellum_cerebralcortex
OrganId	OrganName	p-value
ZFA:0000120	lateral line ganglion	0.0013
ZFA:0000012	central nervous system	0.0059
Co-module 44	amygdala_cerebralcortex_hypothalamus
OrganId	OrganName	p-value
ZFA:0000013	cranial ganglion	4.8e-17
ZFA:0000024	retinal ganglion cell layer	6.5e-17
ZFA:0009248	neuron	1.2e-15
ZFA:0000162	trigeminal placode	1.1e-14
ZFA:0000761	basal plate midbrain	1.7e-11
ZFA:0000160	tegmentum	3.7e-09
ZFA:0000075	spinal cord	9.5e-09
ZFA:0000079	telencephalon	1.7e-08
ZFA:0000012	central nervous system	9.7e-08
ZFA:0000295	trigeminal ganglion	7e-07
ZFA:0000029	hindbrain	7.4e-07
ZFA:0000019	epiphysis	9.3e-07
ZFA:0001314	posterior lateral line ganglion	6.1e-06
ZFA:0000101	diencephalon	6.6e-05
ZFA:0000402	olfactory bulb	0.0032
ZFA:0000047	peripheral olfactory organ	0.0097
ZFA:0000008	brain	0.011
ZFA:0001156	posterior lateral line placode	0.012
ZFA:0000109	forebrain	0.021
ZFA:0007042	spinal cord neural tube	0.031
ZFA:0000152	retina	0.046
Co-module 48	cerebralcortex_olfactorybulb
OrganId	OrganName	p-value
ZFA:0000079	telencephalon	0.0014
ZFA:0000445	optic tectum	0.044
Co-module 49	cerebralcortex_olfactorybulb
OrganId	OrganName	p-value
ZFA:0000013	cranial ganglion	0.029
ZFA:0000029	hindbrain	0.045
Co-module 53	hypophysis_placenta
OrganId	OrganName	p-value
ZFA:0001282	adenohypophysis	2.8e-07
ZFA:0001198	adenohypophyseal placode	1.3e-06
ZFA:0009155	somatotropin secreting cell	0.031
ZFA:0009203	luteinizing hormone secreting cell	0.031
Co-module 54	hypothalamus_spinalcord
OrganId	OrganName	p-value
ZFA:0009248	neuron	1.7e-08
ZFA:0000162	trigeminal placode	1.6e-06
ZFA:0000075	spinal cord	5.7e-06
ZFA:0000029	hindbrain	2.7e-05
ZFA:0000761	basal plate midbrain	4.1e-05
ZFA:0000160	tegmentum	0.00012
ZFA:0000079	telencephalon	0.0004
ZFA:0000101	diencephalon	0.00061
ZFA:0000295	trigeminal ganglion	0.0018
ZFA:0000013	cranial ganglion	0.004
ZFA:0001314	posterior lateral line ganglion	0.046
Co-module 57	liver_metanephros
OrganId	OrganName	p-value
ZFA:0000123	liver	1.5e-08
ZFA:0001076	intestinal bulb	0.019
Co-module 60	lung_swimbladder_olfactorybulb
OrganId	OrganName	p-value
ZFA:0001315	atrioventricular canal	0.0062
Co-module 61	lung_swimbladder_placenta
OrganId	OrganName	p-value
ZFA:0001285	intersegmental vessel	9.9e-06
ZFA:0005004	aortic arch	1.8e-05
ZFA:0000014	dorsal aorta	0.00014
ZFA:0000423	anterior cardinal vein	0.00017
ZFA:0000604	ventral aorta	0.00017
ZFA:0005020	central artery	0.00017
ZFA:0005027	posterior cerebral vein	0.00017
ZFA:0005032	optic vein	0.00017
ZFA:0005084	metencephalic artery	0.00017
ZFA:0001051	caudal division of the internal carotid artery	0.00052
ZFA:0000107	eye	0.0016
ZFA:0000477	posterior cardinal vein	0.0023
ZFA:0005017	primordial midbrain channel	0.0026
ZFA:0005025	dorsal longitudinal anastomotic vessel	0.0036
ZFA:0001054	lateral dorsal aorta	0.0062
ZFA:0005010	mid cerebral vein	0.0077
ZFA:0001315	atrioventricular canal	0.011
ZFA:0005076	primordial vasculature	0.011
ZFA:0009036	blood vessel endothelial cell	0.013
ZFA:0001320	endocardium	0.018
ZFA:0000186	common cardinal vein	0.039
ZFA:0000120	lateral line ganglion	0.049
Co-module 64	lymphnode_thymus
OrganId	OrganName	p-value
ZFA:0000094	blood island	0.036
Co-module 70	olfactorybulb_ovary
OrganId	OrganName	p-value
ZFA:0007045	midbrain hindbrain boundary neural keel	0.03
Co-module 72	ovary_prostate
OrganId	OrganName	p-value
ZFA:0000112	gut	0.018
Co-module 73	ovary_trachea
OrganId	OrganName	p-value
ZFA:0000184	cleithrum	0.027
Co-module 74	ovary_uterus
OrganId	OrganName	p-value
ZFA:0000113	head mesenchyme	1.2e-05
ZFA:0000112	gut	0.00098
ZFA:0009285	podocyte	0.0055
ZFA:0001288	renal glomerulus	0.014
ZFA:0001073	axial vasculature	0.02
Co-module 76	prostate_trachea
OrganId	OrganName	p-value
ZFA:0000086	EVL	1.2e-07
ZFA:0001185	periderm	3.1e-05
ZFA:0000105	epidermis	0.0094
ZFA:0000047	peripheral olfactory organ	0.042
Co-module 77	prostate_uterus
OrganId	OrganName	p-value
ZFA:0000113	head mesenchyme	0.049
Co-module 80	amygdala_cerebralcortex_olfactorybulb
OrganId	OrganName	p-value
ZFA:0000160	tegmentum	0.0099
ZFA:0000045	neural crest	0.016
ZFA:0000022	floor plate	0.018
ZFA:0000761	basal plate midbrain	0.048
Co-module 81	amygdala_cerebralcortex_olfactorybulb
OrganId	OrganName	p-value
ZFA:0000024	retinal ganglion cell layer	0.0016
ZFA:0001314	posterior lateral line ganglion	0.0085
ZFA:0000013	cranial ganglion	0.0095
ZFA:0009150	Rohon-Beard neuron	0.028
ZFA:0000079	telencephalon	0.045
Co-module 82	tongue_trachea
OrganId	OrganName	p-value
ZFA:0000086	EVL	3.6e-09
ZFA:0001185	periderm	2.2e-07
ZFA:0000105	epidermis	0.00077
ZFA:0000056	pharynx	0.012
Co-module 83	tongue_uterus
OrganId	OrganName	p-value
ZFA:0009285	podocyte	1.6e-05
ZFA:0001288	renal glomerulus	3.9e-05
ZFA:0001206	intermediate mesoderm	0.0065
ZFA:0005057	epicardium	0.041
Co-module 85	amygdala_hypothalamus_spinalcord
OrganId	OrganName	p-value
ZFA:0000778	interneuron spinal cord	0.016
ZFA:0000470	preoptic area	0.029
ZFA:0000032	hypothalamus	0.033
Co-module 88	amygdala_cerebralcortex_hypothalamus_olfactorybulb
OrganId	OrganName	p-value
ZFA:0000013	cranial ganglion	1.1e-12
ZFA:0000024	retinal ganglion cell layer	5e-12
ZFA:0009248	neuron	5.5e-12
ZFA:0000160	tegmentum	1e-11
ZFA:0000162	trigeminal placode	1.2e-11
ZFA:0000075	spinal cord	5.5e-11
ZFA:0000079	telencephalon	4.7e-10
ZFA:0000029	hindbrain	2.9e-09
ZFA:0000761	basal plate midbrain	3.3e-09
ZFA:0000101	diencephalon	4.7e-09
ZFA:0000047	peripheral olfactory organ	0.00014
ZFA:0000019	epiphysis	0.00075
ZFA:0000295	trigeminal ganglion	0.0043
ZFA:0000012	central nervous system	0.024
ZFA:0000008	brain	0.027
ZFA:0000048	olfactory placode	0.029
ZFA:0000119	retinal inner nuclear layer	0.03
ZFA:0000402	olfactory bulb	0.047
Co-module 89	amygdala_cerebralcortex_hypothalamus_olfactorybulb
OrganId	OrganName	p-value
ZFA:0007025	midbrain neural keel	0.019
Co-module 90	cerebellum_cerebralcortex_hypothalamus_spinalcord
OrganId	OrganName	p-value
ZFA:0009248	neuron	0.0095
ZFA:0000075	spinal cord	0.047
Co-module 91	lung_swimbladder_lymphnode_trachea
OrganId	OrganName	p-value
ZFA:0000010	cardiovascular system	0.035
ZFA:0001315	atrioventricular canal	0.036
Co-module 94	amygdala_cerebralcortex_hypothalamus_olfactorybulb_spinalcord
OrganId	OrganName	p-value
ZFA:0000024	retinal ganglion cell layer	1.1e-12
ZFA:0000162	trigeminal placode	1.7e-12
ZFA:0000013	cranial ganglion	7.1e-12
ZFA:0009248	neuron	1.8e-11
ZFA:0000075	spinal cord	2.1e-10
ZFA:0000079	telencephalon	9.2e-09
ZFA:0000761	basal plate midbrain	6.5e-08
ZFA:0000160	tegmentum	1.1e-07
ZFA:0000029	hindbrain	2.7e-07
ZFA:0000295	trigeminal ganglion	3.7e-07
ZFA:0001314	posterior lateral line ganglion	8.4e-07
ZFA:0000019	epiphysis	8e-06
ZFA:0000101	diencephalon	0.00017
ZFA:0000012	central nervous system	0.0054
ZFA:0000402	olfactory bulb	0.0058
ZFA:0000109	forebrain	0.012
Co-module 95	cerebellum_cerebralcortex_hypothalamus_olfactorybulb_spinalcord
OrganId	OrganName	p-value
ZFA:0000075	spinal cord	5.7e-09
ZFA:0000024	retinal ganglion cell layer	5e-07
ZFA:0000160	tegmentum	1.7e-05
ZFA:0000013	cranial ganglion	0.00015
ZFA:0000029	hindbrain	0.00016
ZFA:0009248	neuron	0.0009
ZFA:0000120	lateral line ganglion	0.0017
ZFA:0009255	amacrine cell	0.005
ZFA:0009310	retinal ganglion cell	0.005
ZFA:0000012	central nervous system	0.0096
ZFA:0000019	epiphysis	0.01
ZFA:0000304	ventral telencephalon	0.023
ZFA:0009096	endocrine cell	0.032
Co-module 96	amygdala_cerebellum_cerebralcortex_hypothalamus_olfactorybulb_spinalcord
OrganId	OrganName	p-value
ZFA:0000160	tegmentum	0.0026
ZFA:0000761	basal plate midbrain	0.0026
ZFA:0000075	spinal cord	0.011
ZFA:0000013	cranial ganglion	0.029
Co-module 97	amygdala_cerebellum_cerebralcortex_hypothalamus_olfactorybulb_spinalcord
OrganId	OrganName	p-value
ZFA:0000160	tegmentum	2.5e-07
ZFA:0000075	spinal cord	1.2e-06
ZFA:0000761	basal plate midbrain	1.4e-05
ZFA:0000013	cranial ganglion	0.0003
ZFA:0000162	trigeminal placode	0.0037
ZFA:0000029	hindbrain	0.0045
ZFA:0000079	telencephalon	0.0046
ZFA:0000101	diencephalon	0.013
ZFA:0009248	neuron	0.026
ZFA:0000516	periventricular grey zone	0.044
ZFA:0000152	retina	0.046
Co-module 98	amygdala_cerebellum_cerebralcortex_hypothalamus_olfactorybulb_spinalcord
OrganId	OrganName	p-value
ZFA:0000160	tegmentum	3.1e-05
ZFA:0000075	spinal cord	0.00015
ZFA:0000013	cranial ganglion	0.00062
ZFA:0000761	basal plate midbrain	0.00098
ZFA:0009248	neuron	0.0033
ZFA:0000079	telencephalon	0.0095
ZFA:0000029	hindbrain	0.011
