# Supplementary material for: Comparative modular analysis of gene expression in vertebrate organs
Source: BMC Genomics. 2012 Mar 29;13:124. doi: 10.1186/1471-2164-13-124 (PMC3359279; doi:10.1186/1471-2164-13-124)
Supplement: Additional file 7 — The list of homologous organ groups and their corresponding sample names in human and mouse expression data sets. [file 1471-2164-13-124-S7.XLS]

## Sheet: Add_file7
	The list of HOGs and their corresponding organs.
HOG id	HOG name	sample name (human)	sample name (mouse)
HOG:0001141	adrenalgland_interrenalgland	3AJZ02022645_adrenal_gland.CEL	MGJZ030211002Aadrenalgland.CEL
		1BJZ02022646_adrenalgland.CEL	MGJZ030211002Badrenalgland.CEL
		1BJZ02022761_adrenalgland.CEL
		3AJZ02022762_adrenal_gland.CEL
HOG:0001277	amygdala	1BMH02022705_Brain_Amygdala.CEL	MGMH030211062Aamygdala.CEL
		1BMH02022105_Brain_Amygdala.CEL	MGMH030211062Bamygdala.CEL
		3AMH02022205_Brain_Amygdala.CEL
		3AMH02022605_Brain_Amygdala.CEL
HOG:0001218	bonemarrow	3AJZ02022865_bone_marrow.CEL	MGMH030312056Abonemarrow.CEL
		3AJZ02030474_bonemarrow.CEL	MGMH030312056Bbonemarrow.CEL
		1BJZ02022866_bonemarrow.CEL
		1BJZ02030473_bonemarrow.CEL
HOG:0000024	cerebellum	3AJZ02022764_cerebellum.CEL	MGJZ030207007Acerebellum.CEL
		1BJZ02022763_cerebellum.CEL	MGJZ030207007Bcerebellum.CEL
		1BJZ02051612_CerebellumPeduncles.CEL
		1BJZ02022648_cerebellum.CEL
		3AJZ02061902_CerebellumPeduncles.CEL
		1BJZ02051611_CerebellumPeduncles.CEL
		3AJZ02022647_cerebellum.CEL
		3AJZ02051604_CerebellumPeduncles.CEL
HOG:0000722	cerebralcortex	3AJZ02060407_CingulateCortex.CEL	MGJZ030212008Bcerebralcortex.CEL
		3AJZ02053109_PrefrontalCortex.CEL	MGMH030312008Acortex.CEL
		3AJZ02060508_CingulateCortex.CEL
		1BJZ02060505_CingulateCortex.CEL
		1BJZ02060408_CingulateCortex.CEL
		3AJZ02053111_PrefrontalCortex.CEL
		1BJZ02053112_PrefrontalCortex.CEL
		1BJZ02053110_PrefrontalCortex.CEL
HOG:0000222	dorsalrootganglion	3ARS02080736e_DRG.CEL	MGJZ030312065Bdorsalrootganglion.CEL
		3ARS02080736f_DRG.CEL	MGJZ030312065Adorsalrootganglion.CEL
		1BRS02081536e_DRG.CEL
		3AJZ02081478a_Superior_Cervical_Ganglion.CEL
		1BJZ02081478a_Superior_Cervical_Ganglion.CEL
		3AJZ02081478b_Superior_Cervical_Ganglion.CEL
		1BJZ02081478b_Superior_Cervical_Ganglion.CEL
		1BRS02081536f_DRG.CEL
HOG:0000276	heart	1BRS02080872a_atrioventricular_node.CEL	MGJZ030207054Bheart.CEL
		3ARS02080772a_atrioventricular_node.CEL	MGJZ030207054Aheart.CEL
		3AJZ02021909_HEART.CEL
		1BRS02080872b_atrioventricular_node.CEL
		1BMH02022808_Heart.CEL
		1BMH02022802_Heart.CEL
		3AMH02030702_Heart.CEL
		3ARS02080772b_atrioventricular_node.CEL
HOG:0000143	hypophysis	3AJZ02022867_Pituitary.CEL	MGJZ030228080Bpituitary.CEL
		1BJZ02061809_pituitary.CEL	MGJZ030228080Apituitary.CEL
		1BJZ02061909_pituitary.CEL
		3AJZ02030476_pituitary.CEL
HOG:0000179	hypothalamus	3AJZ02060506_Hypothalamus.CEL	MGMH030212053Ahypothalamus.CEL
		1BJZ02060406_Hypothalamus.CEL	MGMH030402094Bpreoptic.CEL
		3AJZ02061907_Hypothalamus.CEL	MGMH030401094Apreoptic.CEL
		1BJZ02072563_Hypothalamus.CEL	MGMH030212053Bhypothalamus.CEL
HOG:0000257	liver	3AJZ02021915__LIVER.CEL	MGJZ030211018Aliver.CEL
		1BMH02022812_Liver.CEL	MGJZ030211018Bliver.CEL
		1BMH02022806_Liver.CEL
		3AMH02030706_Liver.CEL
HOG:0000310	lung_swimbladder	3AJW02021805_lung.CEL	MGMH030211019Blung.CEL
		3AMH02030705_Lung.CEL	MGMH030211019Alung.CEL
		1BMH02022805_Lung.CEL
		1BMH02022811_Lung.CEL
HOG:0001273	lymphnode	3AJZ02022115___lymph_node.CEL	MGJZ030207020Alymphnode.CEL
		3AJZ02022232___lymph_node.CEL	MGJZ030207020Blymphnode.CEL
		1BJZ02022116_lymphnode.CEL
		1BJZ02022231_lymphnode.CEL
HOG:0000039	metanephros	3AJZ02022760_kidney.CEL	MGMH030312016Akidney.CEL
		3AJZ02022643_kidney.CEL	MGJZ030211016Bkidney.CEL
		1BJZ02030684_KIDNEY.CEL
		1BJZ02022644_kidney.CEL
HOG:0000033	olfactorybulb	1BJZ02060511_OlfactoryBulb.CEL	MGJZ030212070Bolfactorybulb.CEL
		3AJZ02072561_OlfactoryBulb.CEL	MGJZ030212070Aolfactorybulb.CEL
		3AJZ02060514_OlfactoryBulb.CEL
		1BJZ02060414_OlfactoryBulb.CEL
HOG:0000251	ovary	3AJZ02052302_Ovary.CEL	MGMH030402089Boocyte.CEL
		3AJZ02050806_Ovary.CEL	MGMH030228089Aoocyte.CEL
		1BJZ02052208_Ovary.CEL	MGMH030312023Aovary.CEL
		1BJZ02050813_Ovary.CEL	MGMH030312023Bovary.CEL
HOG:0000050	pancreas	1BMH02022702_Pancreas.CEL	MGMH030212060Apancreas.CEL
		1BJZ02060501_Pancreas.CEL	MGMH030212060Bpancreas.CEL
		3AJZ02060401_Pancreas.CEL
		3AJZ02060502_Pancreas.CEL
HOG:0001266	placenta	3ARS0207263HB_PLACENTA.CEL	MGJZ030312066Aplacenta.CEL
		1BRS0207253HB_PLACENTA.CEL	MGJZ030312066Bplacenta.CEL
		1BRS0207253IB_PLACENTA.CEL
		3ARS0207253IA_PLACENTA.CEL
HOG:0001261	prostate	1BMH02022804_Prostate.CEL	MGJZ030212025Aprostate.CEL
		3AMH02030704_Prostate.CEL	MGJZ030212025Bprostate.CEL
		1BMH02030601_Prostate.CEL
		3AJZ02021911__PROSTATE.CEL
HOG:0000376	salivarygland	1BJZ02041227_salivarygland.CEL	MGJZ030212027Asalivarygland.CEL
		3AJZ02041226_salivarygland.CEL	MGJZ030212027Bsalivarygland.CEL
		3AJZ02040823_salivarygland.CEL
		1BJZ02040822_salivarygland.CEL
HOG:0000319	skeletalmuscle	1BJZ02083092b_Skeletal_Muscle_Psoas.CEL	MGMH030312028Bskeletalmuscle.CEL
		3AJZ02083092a_Skeletal_Muscle_Psoas.CEL	MGMH030312028Askeletalmuscle.CEL
		1BJZ02083092a_Skeletal_Muscle_Psoas.CEL
		3AJZ02083092b_Skeletal_Muscle_Psoas.CEL
HOG:0000601	spinalcord	3AJZ02022107___spinal_cord.CEL	MGMH030212058Bspinalcordupper.CEL
		1BJZ02022223_spinalcord.CEL	MGMH030212058Aspinalcordupper.CEL
		1BJZ02022108_spinalcord.CEL	MGMH030212057Aspinalcordlower.CEL
		3AJZ02022224___spinal_cord.CEL	MGMH030212057Bspinalcordlower.CEL
HOG:0000252	testis	3AJZ02052114_TestiSeminiferousTubule.CEL	MGJZ030207135Btestis.CEL
		3AJZ02051707_Testi_GermCell.CEL	MGJZ030207135Atestis.CEL
		3AJZ02051709_Testi_Intersitial.CEL
		3AJZ02052108_Testi-GermCell.CEL
		1BJZ02051708_Testi_GermCell.CEL
		3AJZ02051711_Testi_LeydigCell.CEL
		1BJZ02052111_TestiLeydigCell.CEL
		3AJZ02051713_Testi_SeminiferousTubule.CEL
		3AJZ02052112_TestiLeydigCell.CEL
		3AJZ02052305_TestiIntersitial.CEL
		1BJZ02022636_testis.CEL
		1BJZ02052113_TestiSeminiferousTubule.CEL
		1BJZ02052107_TestiGermCell.CEL
		1BJZ02052109_TestiIntersitial.CEL
		1BJZ02051712_Testi_LeydigCell.CEL
		1BJZ02022751_testis.CEL
		3AJZ02022752_testis.CEL
		3AJZ02022635_testis.CEL
		1BJZ02051714_Testi_SeminiferousTubule.CEL
		1BJZ02051710_Testi_Intersitial.CEL
HOG:0000253	thymus	3AJZ02031411_thymus.CEL	MGMH030311036Bthymus.CEL
		1BJZ02022642_thymus.CEL	MGMH030311036Athymus.CEL
		3AJZ02022758_thymus.CEL
		1BJZ02022757_thymus.CEL
HOG:0000418	thyroid	1BMH02022704_Thyroid.CEL	MGMH030212037Athyroid.CEL
		3AMH02022204_Thyroid.CEL	MGMH030212037Bthyroid.CEL
		3AMH02022604_Thyroid.CEL
		1BMH02022104_thyroid.CEL
HOG:0000419	tongue	3AJZ02082987B_TONGUE.CEL	MGMH030311038Btongueepidermis.CEL
		1BJZ022987A_TONGUE.CEL	MGMH030311038Atongueepidermis.CEL
		3AJZ02082987A_TONGUE.CEL
		1BJZ022987B_TONGUE.CEL
HOG:0000371	trachea	3AJZ02022639_trachea.CEL	MGMH030311039Btrachea.CEL
		1BJZ02022755_trachea.CEL	MGMH030311039Atrachea.CEL
		3AJZ02022756_trachea.CEL
		1BJZ02022640_trachea.CEL
HOG:0001137	uterus	3AMH02030703_Uterus.CEL	MGJZ030207041Auterus.CEL
		1BJZ02083089b_Uterus_Corpus.CEL	MGJZ030207041Buterus.CEL
		3AJZ02083089b_Uterus_Corpus.CEL
		1BMH02022809_Uterus.CEL
		3AJZ02083089a_Uterus_Corpus.CEL
		1BMH02022803_Uterus.CEL
		1BJZ02083089a_Uterus_Corpus.CEL
		3AJZ02021913__UTERUS.CEL
